# Supplementary material for: Characterization of Sulfurimonas hydrogeniphila sp. nov., a Novel Bacterium Predominant in Deep-Sea Hydrothermal Vents and Comparative Genomic Analyses of the Genus Sulfurimonas
Source: Front Microbiol. 2021 Feb 26;12:626705. doi: 10.3389/fmicb.2021.626705 (PMC7952632; doi:10.3389/fmicb.2021.626705)
Supplement: Supplementary Table 1 — The specific information of key enzymes involved in sulfur, nitrogen, hydrogen, and carbon metabolisms in 11 Sulfurimonas species based on RAST annotations. [file Table_1.XLSX]

## Sheet: NW10
	feature_id	location	start	stop	strand	function
Sulfur metabolism
Sulfide oxidation
Type IV Sqr	fig|6666666.448577.peg.1666	Chromosome_1574956_1573487	1574956	1573487	-	Sulfide:quinone oxidoreductase
Type V Sqr	fig|6666666.448577.peg.1962	Chromosome_1857456_1856758	1857456	1856758	-	Oxidoreductase (flavoprotein)
Type VI Sqr	fig|6666666.448577.peg.2349	Chromosome_2217538_2218719	2217538	2218719	+	FAD-dependent pyridine nucleotide-disulphide oxidoreductase
Thiosulfate oxidation
SoxX	fig|6666666.448577.peg.987	Chromosome_939216_939740	939216	939740	+	Sulfur oxidation protein SoxX
SoxY	fig|6666666.448577.peg.988	Chromosome_939759_940226	939759	940226	+	Sulfur oxidation protein SoxY
SoxZ	fig|6666666.448577.peg.989	Chromosome_940278_940613	940278	940613	+	Sulfur oxidation protein SoxZ
SoxA	fig|6666666.448577.peg.990	Chromosome_940618_941388	940618	941388	+	sulfur oxidation protein SoxA
SoxB	fig|6666666.448577.peg.991	Chromosome_941400_943160	941400	943160	+	Sulfur oxidation protein SoxB
SoxZ	fig|6666666.448577.peg.62	Chromosome_66263_65949	66263	65949	-	Sulfur oxidation protein SoxZ
SoxY	fig|6666666.448577.peg.63	Chromosome_66764_66312	66764	66312	-	Sulfur oxidation protein SoxY
SoxD	fig|6666666.448577.peg.64	Chromosome_67936_66782	67936	66782	-	membrane c-type cytochrome cy
SoxC	fig|6666666.448577.peg.65	Chromosome_69284_68076	69284	68076	-	Sulfur oxidation molybdopterin C protein
Assimilatory sulfate reduction
Sat	fig|6666666.448577.peg.1651	Chromosome_1559187_1560377	1559187	1560377	+	Sulfate adenylyltransferase (EC 2.7.7.4)
CysC	fig|6666666.448577.peg.2318	Chromosome_2185735_2185130	2185735	2185130	-	Adenylylsulfate kinase (EC 2.7.1.25)
CysN	fig|6666666.448577.peg.2319	Chromosome_2187196_2185757	2187196	2185757	-	Sulfate adenylyltransferase subunit 1 (EC 2.7.7.4)
CysD	fig|6666666.448577.peg.2320	Chromosome_2188107_2187196	2188107	2187196	-	Sulfate adenylyltransferase subunit 2 (EC 2.7.7.4)
Hydrogen metabolism
Group 2 hydrogenases
HupV	fig|6666666.448577.peg.1475	Chromosome_1386933_1385632	1386933	1385632	-	Uptake hydrogenase large subunit (EC 1.12.99.6)
HupS	fig|6666666.448577.peg.1476	Chromosome_1387816_1386911	1387816	1386911	-	HyaA-Ni,Fe-hydrogenase I small subunit/Uptake hydrogenase small subunit precursor (EC 1.12.99.6)
Group 1 hydrogenases
HypA	fig|6666666.448577.peg.1458	Chromosome_1367847_1367506	1367847	1367506	-	[NiFe] hydrogenase nickel incorporation protein
HoxX	fig|6666666.448577.peg.1459	Chromosome_1369513_1367840	1369513	1367840	-	Hydrogenase assembly protein
HypE	fig|6666666.448577.peg.1462	Chromosome_1372599_1371601	1372599	1371601	-	[NiFe] hydrogenase metallocenter assembly protein
HypD	fig|6666666.448577.peg.1463	Chromosome_1373741_1372596	1373741	1372596	-	[NiFe] hydrogenase metallocenter assembly protein
HypC	fig|6666666.448577.peg.1464	Chromosome_1374033_1373743	1374033	1373743	-	[NiFe] hydrogenase metallocenter assembly protein
HypB	fig|6666666.448577.peg.1465	Chromosome_1374814_1374035	1374814	1374035	-	[NiFe] hydrogenase nickel incorporation-associated protein
HydD	fig|6666666.448577.peg.1468	Chromosome_1376264_1376800	1376264	1376800	+	Hydrogenase maturation protease (EC 3.4.24.-)
HydD	fig|6666666.448577.peg.1469	Chromosome_1377511_1376954	1377511	1376954	-	Hydrogenase maturation protease (EC 3.4.24.-)
HypF	fig|6666666.448577.peg.1470	Chromosome_1379792_1377504	1379792	1377504	-	[NiFe] hydrogenase metallocenter assembly protein
HypF	fig|6666666.448577.peg.1471	Chromosome_1381695_1379770	1381695	1379770	-	[NiFe] hydrogenase metallocenter assembly protein
HydC	fig|6666666.448577.peg.1472	Chromosome_1382471_1381737	1382471	1381737	-	Ni,Fe-hydrogenase I cytochrome b subunit
HydB	fig|6666666.448577.peg.1473	Chromosome_1384261_1382483	1384261	1382483	-	HyaB-Ni,Fe-hydrogenase I large subunit -Quinone-reactive Ni/Fe-hydrogenase large chain (EC 1.12.5.1)
HydA	fig|6666666.448577.peg.1474	Chromosome_1385496_1384261	1385496	1384261	-	HyaA-Ni,Fe-hydrogenase I small subunit
Nitrogen metabolism
Assimilatory nitrate reduction
NirA	fig|6666666.448577.peg.2433	Chromosome_2296016_2297728	2296016	2297728	+	Ferredoxin--nitrite reductase (EC 1.7.7.1)
NirA	fig|6666666.448577.peg.695	Chromosome_662931_660997	662931	660997	-	Ferredoxin--nitrite reductase (EC 1.7.7.1)
NfrD	fig|6666666.448577.peg.701	Chromosome_668162_669727	668162	669727	+	Anaerobic dimethyl sulfoxide reductase chain B (EC 1.8.5.3)
NasA	fig|6666666.448577.peg.702	Chromosome_669724_672015	669724	672015	+	Assimilatory nitrate reductase large subunit (EC:1.7.99.4)
Denitrification
Periplasmic nitrate reductase
NapD	fig|6666666.448577.peg.1264	Chromosome_1194007_1193609	1194007	1193609	-	Periplasmic nitrate reductase component
NapL	fig|6666666.448577.peg.1267	Chromosome_1195559_1194807	1195559	1194807	-	Periplasmic nitrate reductase component
NapF	fig|6666666.448577.peg.1268	Chromosome_1196056_1195556	1196056	1195556	-	Ferredoxin-type protein NapF (periplasmic nitrate reductase)
NapB	fig|6666666.448577.peg.1269	Chromosome_1196730_1196065	1196730	1196065	-	Nitrate reductase cytochrome c550-type subunit
NapH	fig|6666666.448577.peg.1270	Chromosome_1197562_1196732	1197562	1196732	-	Polyferredoxin NapH (periplasmic nitrate reductase)
NapG	fig|6666666.448577.peg.1271	Chromosome_1198352_1197555	1198352	1197555	-	Ferredoxin-type protein NapG (periplasmic nitrate reductase)
NapA	fig|6666666.448577.peg.1272	Chromosome_1201219_1198370	1201219	1198370	-	Periplasmic nitrate reductase precursor (EC 1.7.99.4)
nitrite reduction
-	fig|6666666.448577.peg.792	Chromosome_752297_751563	752297	751563	-	Uroporphyrinogen-III methyltransferase (EC 2.1.1.107)
NirF	fig|6666666.448577.peg.793	Chromosome_753396_752290	753396	752290	-	Heme d1 biosynthesis protein
NirJ	fig|6666666.448577.peg.794	Chromosome_754517_753396	754517	753396	-	Heme d1 biosynthesis protein
-	fig|6666666.448577.peg.795	Chromosome_754825_754517	754825	754517	-	Cytochrome c, class I
NirS	fig|6666666.448577.peg.796	Chromosome_756670_755033	756670	755033	-	nirN_Cytochrome cd1 nitrite reductase (EC:1.7.2.1)
Nitric-oxide reductase
NorB	fig|6666666.448577.peg.798	Chromosome_758322_756889	758322	756889	-	norB_Nitric-oxide reductase subunit B (EC 1.7.99.7)
NorC	fig|6666666.448577.peg.799	Chromosome_758761_758312	758761	758312	-	norC_Nitric-oxide reductase subunit C (EC 1.7.99.7)
Nitrous oxide reductase
NosZ	fig|6666666.448577.peg.170	Chromosome_172248_174854	172248	174854	+	nosZ_Nitrous-oxide reductase (EC 1.7.99.6)
NosD	fig|6666666.448577.peg.172	Chromosome_175795_177009	175795	177009	+	Nitrous oxide reductase maturation protein NosD
NosG	fig|6666666.448577.peg.173	Chromosome_177035_177778	177035	177778	+	Ferredoxin-type protein NapG (periplasmic nitrate reductase)
NosC	fig|6666666.448577.peg.174	Chromosome_177787_178401	177787	178401	+	FIG01282305: hypothetical protein
NosC	fig|6666666.448577.peg.175	Chromosome_178398_178898	178398	178898	+	hypothetical protein
NosH	fig|6666666.448577.peg.176	Chromosome_178901_179806	178901	179806	+	Polyferredoxin NapH (periplasmic nitrate reductase)
NosF	fig|6666666.448577.peg.177	Chromosome_179810_180448	179810	180448	+	Nitrous oxide reductase maturation protein NosF (ATPase)
NosY	fig|6666666.448577.peg.178	Chromosome_180449_181276	180449	181276	+	Nitrous oxide reductase maturation transmembrane protein
NosD	fig|6666666.448577.peg.181	Chromosome_182306_183514	182306	183514	+	Nitrous oxide reductase maturation protein
NosL	fig|6666666.448577.peg.182	Chromosome_183941_183495	183941	183495	-	Nitrous oxide reductase maturation protein, outer-membrane lipoprotein
CO2 fixation
OorD	fig|6666666.448577.peg.1133	Chromosome_1088562_1088801	1088562	1088801	+	oorD_2-oxoglutarate oxidoreductase, delta subunit, putative (EC 1.2.7.3)
OorA	fig|6666666.448577.peg.1134	Chromosome_1088801_1089952	1088801	1089952	+	oorA_2-oxoglutarate oxidoreductase, alpha subunit (EC 1.2.7.3)
OorB	fig|6666666.448577.peg.1135	Chromosome_1089952_1090806	1089952	1090806	+	oorB_2-oxoglutarate oxidoreductase, beta subunit (EC 1.2.7.3)
OorC	fig|6666666.448577.peg.1136	Chromosome_1090817_1091374	1090817	1091374	+	oorC_2-oxoglutarate oxidoreductase, gamma subunit (EC 1.2.7.3)
Icd	fig|6666666.448577.peg.1128	Chromosome_1081189_1083366	1081189	1083366	+	Isocitrate dehydrogenase [NADP] (EC 1.1.1.42); Monomeric isocitrate dehydrogenase [NADP] (EC 1.1.1.42)
Acly	fig|6666666.448577.peg.684	Chromosome_642562_643902	642562	643902	+	ATP-citrate (pro-S-)-lyase, subunit 1 (EC 2.3.3.8)
Acly	fig|6666666.448577.peg.685	Chromosome_643912_645726	643912	645726	+	ATP-citrate (pro-S-)-lyase, subunit 2 (EC 2.3.3.8)
PorC	fig|6666666.448577.peg.234	Chromosome_236160_236717	236160	236717	+	porC_Pyruvate:ferredoxin oxidoreductase, gamma subunit (EC 1.2.7.1)
PorD	fig|6666666.448577.peg.235	Chromosome_236728_237123	236728	237123	+	porD_Pyruvate:ferredoxin oxidoreductase, delta subunit (EC 1.2.7.1)
PorA	fig|6666666.448577.peg.236	Chromosome_237124_238347	237124	238347	+	porA_Pyruvate:ferredoxin oxidoreductase, alpha subunit (EC 1.2.7.1)
PorB	fig|6666666.448577.peg.237	Chromosome_238357_239313	238357	239313	+	porB_Pyruvate:ferredoxin oxidoreductase, beta subunit (EC 1.2.7.1)
PorA	fig|6666666.448577.peg.2016	Chromosome_1906069_1907169	1906069	1907169	+	porA_Pyruvate:ferredoxin oxidoreductase, alpha subunit (EC 1.2.7.1)
PorB	fig|6666666.448577.peg.2017	Chromosome_1907171_1908040	1907171	1908040	+	porB_Pyruvate:ferredoxin oxidoreductase, beta subunit (EC 1.2.7.1)
PorC	fig|6666666.448577.peg.2018	Chromosome_1908040_1908741	1908040	1908741	+	porC_Pyruvate:ferredoxin oxidoreductase, gamma subunit (EC 1.2.7.1)
PorA	fig|6666666.448577.peg.2022	Chromosome_1910974_1912158	1910974	1912158	+	porA_Pyruvate:ferredoxin oxidoreductase, alpha subunit (EC 1.2.7.1)
PorB	fig|6666666.448577.peg.2023	Chromosome_1912171_1913079	1912171	1913079	+	porB_Pyruvate:ferredoxin oxidoreductase, beta subunit (EC 1.2.7.1)

## Sheet: NW8N
	feature_id	location	start	stop	strand	function
Sulfur metabolism
Sulfide oxidation
Type II Sqr	fig|6666666.448576.peg.578	contig17_30879_29440	30879	29440	-	FAD-dependent pyridine nucleotide-disulphide oxidoreductase
Type IV Sqr	fig|6666666.448576.peg.382	contig13_35534_34065	35534	34065	-	Sulfide:quinone oxidoreductase
Type VI Sqr	fig|6666666.448576.peg.826	contig2_153578_152397	153578	152397	-	FAD-dependent pyridine nucleotide-disulphide oxidoreductase
Thiosulfate oxidation
SoxH	fig|6666666.448576.peg.182	contig1_164942_164037	164942	164037	-	SoxH protein, homolog
SoxB	fig|6666666.448576.peg.184	contig1_168054_166291	168054	166291	-	Sulfur oxidation protein SoxB
SoxA	fig|6666666.448576.peg.185	contig1_168835_168065	168835	168065	-	sulfur oxidation protein SoxA
SoxZ	fig|6666666.448576.peg.186	contig1_169178_168840	169178	168840	-	Sulfur oxidation protein SoxZ
SoxY	fig|6666666.448576.peg.187	contig1_169698_169228	169698	169228	-	Sulfur oxidation protein SoxY
SoxX	fig|6666666.448576.peg.188	contig1_170272_169718	170272	169718	-	Sulfur oxidation protein SoxX
SoxC	fig|6666666.448576.peg.2113	contig9_78299_79672	78299	79672	+	Sulfur oxidation molybdopterin C protein
SoxD	fig|6666666.448576.peg.2114	contig9_79675_80820	79675	80820	+	cytochrome c, class I
SoxY	fig|6666666.448576.peg.2115	contig9_80840_81292	80840	81292	+	Sulfur oxidation protein SoxY
SoxZ	fig|6666666.448576.peg.2116	contig9_81338_81652	81338	81652	+	Sulfur oxidation protein SoxZ
Sulfite oxidation
SorA	fig|6666666.448576.peg.1416	contig40_2208_3410	2208	3410	+	Twin-arginine translocation pathway signal
SorB	fig|6666666.448576.peg.1417	contig40_3422_3730	3422	3730	+	Cytochrome c551/c552
Assimilatory sulfate reduction
Sat	fig|6666666.448576.peg.362	contig13_16815_18005	16815	18005	+	Sulfate adenylyltransferase (EC 2.7.7.4)
CysC	fig|6666666.448576.peg.340	contig12_22540_21815	22540	21815	-	Adenylylsulfate kinase (EC 2.7.1.25)
CysC	fig|6666666.448576.peg.343	contig12_25879_25271	25879	25271	-	Adenylylsulfate kinase (EC 2.7.1.25)
CysN	fig|6666666.448576.peg.341	contig12_24360_22612	24360	22612	-	Sulfate adenylyltransferase subunit 1 (EC 2.7.7.4)
CysD	fig|6666666.448576.peg.342	contig12_25271_24360	25271	24360	-	Sulfate adenylyltransferase subunit 2 (EC 2.7.7.4)
Hydrogen metabolism
Group 2 hydrogenases
HupS	fig|6666666.448576.peg.857	contig2_181650_182555	181650	182555	+	Uptake hydrogenase small subunit precursor (EC 1.12.99.6)
HupV	fig|6666666.448576.peg.858	contig2_182533_183834	182533	183834	+	Uptake hydrogenase large subunit (EC 1.12.99.6)
Group 1 hydrogenases
HydA	fig|6666666.448576.peg.859	contig2_183931_185205	183931	185205	+	quinone-reactive Ni/Fe-hydrogenase, small subunit
HydB	fig|6666666.448576.peg.860	contig2_185205_186983	185205	186983	+	Quinone-reactive Ni/Fe-hydrogenase large chain (EC 1.12.5.1)
HydC	fig|6666666.448576.peg.861	contig2_186994_187728	186994	187728	+	Ni,Fe-hydrogenase I cytochrome b subunit
HypF	fig|6666666.448576.peg.862	contig2_187778_189703	187778	189703	+	[NiFe] hydrogenase metallocenter assembly protein
HypF	fig|6666666.448576.peg.863	contig2_189681_191966	189681	191966	+	[NiFe] hydrogenase metallocenter assembly protein
HydD	fig|6666666.448576.peg.864	contig2_191959_192519	191959	192519	+	Hydrogenase maturation protease (EC 3.4.24.-)
HydD	fig|6666666.448576.peg.865	contig2_193198_192662	193198	192662	-	Hydrogenase maturation protease (EC 3.4.24.-)
HypB	fig|6666666.448576.peg.1291	contig37_1473_2288	1473	2288	+	[NiFe] hydrogenase nickel incorporation-associated protein
HypC	fig|6666666.448576.peg.1292	contig37_2293_2583	2293	2583	+	[NiFe] hydrogenase metallocenter assembly protein
HypD	fig|6666666.448576.peg.1293	contig37_2583_3734	2583	3734	+	[NiFe] hydrogenase metallocenter assembly protein
HydA	fig|6666666.448576.peg.1294	contig37_3989_4921	3989	4921	+	Uptake hydrogenase small subunit precursor (EC 1.12.99.6)
HydB	fig|6666666.448576.peg.1295 group1	contig37_4918_6423	4918	6423	+	Uptake hydrogenase large subunit (EC 1.12.99.6)
HypE	fig|6666666.448576.peg.1298	contig37_8252_9250	8252	9250	+	[NiFe] hydrogenase metallocenter assembly protein
HoxX	fig|6666666.448576.peg.1300	contig37_10208_11866	10208	11866	+	Hydrogenase assembly protein
HypA	fig|6666666.448576.peg.1301	contig37_11887_12228	11887	12228	+	[NiFe] hydrogenase nickel incorporation protein
Nitrogen metabolism
Assimilatory nitrate reduction
NirA	fig|6666666.448576.peg.604	contig17_55518_53602	55518	53602	-	Ferredoxin--nitrite reductase (EC 1.7.7.1)
NirA	fig|6666666.448576.peg.752	contig2_79805_78090	79805	78090	-	Ferredoxin--nitrite reductase (EC 1.7.7.1)
NfrD	fig|6666666.448576.peg.1213	contig30_20082_21647	20082	21647	+	Anaerobic dimethyl sulfoxide reductase chain B (EC 1.8.5.3)
NasA	fig|6666666.448576.peg.1215	contig30_23030_25330	23030	25330	+	Assimilatory nitrate reductase large subunit (EC:1.7.99.4)
Denitrification
nitrate reductase
NapA	fig|6666666.448576.peg.1198	contig30_5446_8271	5446	8271	+	Periplasmic nitrate reductase precursor (EC 1.7.99.4)
NapG	fig|6666666.448576.peg.1199	contig30_8295_9107	8295	9107	+	Ferredoxin-type protein NapG (periplasmic nitrate reductase)
NapH	fig|6666666.448576.peg.1200	contig30_9100_9930	9100	9930	+	Polyferredoxin NapH (periplasmic nitrate reductase)
NapB	fig|6666666.448576.peg.1201	contig30_9932_10594	9932	10594	+	Nitrate reductase cytochrome c550-type subunit
NapF	fig|6666666.448576.peg.1202	contig30_10603_11100	10603	11100	+	Ferredoxin-type protein NapF (periplasmic nitrate reductase)
NapL	fig|6666666.448576.peg.1203	contig30_11102_12055	11102	12055	+	Periplasmic nitrate reductase component NapL
NapD	fig|6666666.448576.peg.1205	contig30_12530_12928	12530	12928	+	Periplasmic nitrate reductase component NapD
nitrite reductase
-	fig|6666666.448576.peg.1499	contig5_62907_62170	62907	62170	-	Uroporphyrinogen-III methyltransferase (EC 2.1.1.107)
NirF	fig|6666666.448576.peg.1500	contig5_64004_62907	64004	62907	-	Heme d1 biosynthesis protein NirF
NirJ	fig|6666666.448576.peg.1501	contig5_65127_64006	65127	64006	-	Heme d1 biosynthesis protein NirJ
-	fig|6666666.448576.peg.1502	contig5_65435_65127	65435	65127	-	Cytochrome c, class I
NirS	fig|6666666.448576.peg.1503	contig5_67269_65632	67269	65632	-	Cytochrome cd1 nitrite reductase (EC:1.7.2.1)
Nitric-oxide reductase
NorB	fig|6666666.448576.peg.1505	contig5_68928_67489	68928	67489	-	Nitric-oxide reductase subunit B (EC 1.7.99.7)
NorC	fig|6666666.448576.peg.1506	contig5_69571_68918	69571	68918	-	Nitric-oxide reductase subunit C (EC 1.7.99.7)
Nitrous oxide reductase
NosL	fig|6666666.448576.peg.867	contig20_769_1215	769	1215	+	Nitrous oxide reductase maturation protein, outer-membrane lipoprotein
NosD	fig|6666666.448576.peg.868	contig20_2404_1196	2404	1196	-	Nitrous oxide reductase maturation protein
NosY	fig|6666666.448576.peg.871	contig20_4266_3439	4266	3439	-	Nitrous oxide reductase maturation transmembrane protein
NosF	fig|6666666.448576.peg.872	contig20_4905_4267	4905	4267	-	Nitrous oxide reductase maturation protein NosF (ATPase)
NosH	fig|6666666.448576.peg.873	contig20_5813_4908	5813	4908	-	Polyferredoxin NapH (periplasmic nitrate reductase)
NosC	fig|6666666.448576.peg.874	contig20_6338_5835	6338	5835	-	hypothetical protein
NosC	fig|6666666.448576.peg.875	contig20_6946_6338	6946	6338	-	FIG01282305: hypothetical protein
NosG	fig|6666666.448576.peg.876	contig20_7696_6956	7696	6956	-	Ferredoxin-type protein NapG (periplasmic nitrate reductase)
NosD	fig|6666666.448576.peg.877	contig20_8932_7712	8932	7712	-	Nitrous oxide reductase maturation protein NosD
NosZ	fig|6666666.448576.peg.879	contig20_12498_9898	12498	9898	-	Nitrous-oxide reductase (EC 1.7.99.6)
CO2 fixation
OorC	fig|6666666.448576.peg.980	contig24_2089_1538	2089	1538	-	2-oxoglutarate oxidoreductase, gamma subunit (EC 1.2.7.3)
OorB	fig|6666666.448576.peg.981	contig24_2958_2104	2958	2104	-	2-oxoglutarate oxidoreductase, beta subunit (EC 1.2.7.3)
OorA	fig|6666666.448576.peg.982	contig24_4109_2958	4109	2958	-	2-oxoglutarate oxidoreductase, alpha subunit (EC 1.2.7.3)
OorD	fig|6666666.448576.peg.983	contig24_4459_4109	4459	4109	-	2-oxoglutarate oxidoreductase, delta subunit, putative (EC 1.2.7.3)
Icd	fig|6666666.448576.peg.988	contig24_11424_9247	11424	9247	-	Isocitrate dehydrogenase [NADP] (EC 1.1.1.42); Monomeric isocitrate dehydrogenase [NADP] (EC 1.1.1.42)
Acly	fig|6666666.448576.peg.943	contig22_15636_16976	15636	16976	+	ATP-citrate (pro-S-)-lyase, subunit 1 (EC 2.3.3.8)
Acly	fig|6666666.448576.peg.944	contig22_16986_18803	16986	18803	+	ATP-citrate (pro-S-)-lyase, subunit 2 (EC 2.3.3.8)
PorC	fig|6666666.448576.peg.1111	contig3_3466_4023	3466	4023	+	Pyruvate:ferredoxin oxidoreductase, gamma subunit (EC 1.2.7.1)
PorD	fig|6666666.448576.peg.1112	contig3_4034_4429	4034	4429	+	Pyruvate:ferredoxin oxidoreductase, delta subunit (EC 1.2.7.1)
PorA	fig|6666666.448576.peg.1113	contig3_4430_5653	4430	5653	+	Pyruvate:ferredoxin oxidoreductase, alpha subunit (EC 1.2.7.1)
PorB	fig|6666666.448576.peg.1114	contig3_5663_6619	5663	6619	+	Pyruvate:ferredoxin oxidoreductase, beta subunit (EC 1.2.7.1)

## Sheet: S2-6
	feature_id	location	start	stop	strand	function
Sulfur metabolism
Sulfide oxidation
Type IV Sqr	fig|6666666.446096.peg.970	000000F_760413_761882	760413	761882	+	Sulfide:quinone oxidoreductase
Type VI Sqr	fig|6666666.446096.peg.206	000000F_162667_161486	162667	161486	-	FAD-dependent pyridine nucleotide-disulphide oxidoreductase
Thiosulfate oxidation
SoxB	fig|6666666.446096.peg.1732	000000F_1373891_1372131	1373891	1372131	-	Sulfur oxidation protein SoxB
SoxA	fig|6666666.446096.peg.1733	000000F_1374673_1373903	1374673	1373903	-	sulfur oxidation protein SoxA
SoxZ	fig|6666666.446096.peg.1734	000000F_1375013_1374678	1375013	1374678	-	Sulfur oxidation protein SoxZ
SoxY	fig|6666666.446096.peg.1735	000000F_1375532_1375065	1375532	1375065	-	Sulfur oxidation protein SoxY
SoxX	fig|6666666.446096.peg.1736	000000F_1376074_1375664	1376074	1375664	-	Sulfur oxidation protein SoxX
SoxC	fig|6666666.446096.peg.2805	000000F_2249241_2250617	2249241	2250617	+	Sulfur oxidation molybdopterin C protein
SoxD	fig|6666666.446096.peg.2806	000000F_2250620_2251774	2250620	2251774	+	membrane c-type cytochrome cy
SoxY	fig|6666666.446096.peg.2807	000000F_2251792_2252244	2251792	2252244	+	Sulfur oxidation protein SoxY
SoxZ	fig|6666666.446096.peg.2808	000000F_2252292_2252606	2252292	2252606	+	Sulfur oxidation protein SoxZ
Sulfite oxidation
SorB	fig|6666666.446096.peg.1704	000000F_1343652_1343341	1343652	1343341	-	Cytochrome c551/c552
SorA	fig|6666666.446096.peg.1705	000000F_1344690_1343662	1344690	1343662	-	Twin-arginine translocation pathway signal
Assimilatory sulfate reduction
Sat	fig|6666666.446096.peg.990	000000F_776061_774871	776061	774871	-	Sulfate adenylyltransferase (EC 2.7.7.4)
CysC	fig|6666666.446096.peg.277	000000F_222115_221507	222115	221507	-	Adenylylsulfate kinase (EC 2.7.1.25)
CysC	fig|6666666.446096.peg.278	000000F_222830_222105	222830	222105	-	Adenylylsulfate kinase (EC 2.7.1.25)
CysN	fig|6666666.446096.peg.279	000000F_223579_222830	223579	222830	-	Sulfate adenylyltransferase subunit 1 (EC 2.7.7.4)
CysN	fig|6666666.446096.peg.280	000000F_224274_223666	224274	223666	-	Sulfate adenylyltransferase subunit 1 (EC 2.7.7.4)
CysD	fig|6666666.446096.peg.284	000000F_225958_225047	225958	225047	-	Sulfate adenylyltransferase subunit 2 (EC 2.7.7.4)
CysN	fig|6666666.446096.peg.311	000000F_243668_242337	243668	242337	-	Sulfate adenylyltransferase subunit 1 (EC 2.7.7.4)
CysD	fig|6666666.446096.peg.312	000000F_244712_243801	244712	243801	-	Sulfate adenylyltransferase subunit 2 (EC 2.7.7.4)
Hydrogen metabolism
Group 2 hydrogenases
HupS	fig|6666666.446096.peg.1200	000000F_948885_949790	948885	949790	+	Uptake hydrogenase small subunit precursor (EC 1.12.99.6)
HupV	fig|6666666.446096.peg.1201 group2	000000F_949768_950877	949768	950877	+	Uptake hydrogenase large subunit (EC 1.12.99.6)
Group 1 hydrogenases
HydA	fig|6666666.446096.peg.829	000000F_635186_636379	635186	636379	+	quinone-reactive Ni/Fe-hydrogenase, small subunit
HydB	fig|6666666.446096.peg.830 group1	000000F_636369_638105	636369	638105	+	Quinone-reactive Ni/Fe-hydrogenase large chain (EC 1.12.5.1)
HydB	fig|6666666.446096.peg.1202	000000F_950853_951068	950853	951068	+	Uptake hydrogenase large subunit (EC 1.12.99.6)
HydA	fig|6666666.446096.peg.1203	000000F_951191_952426	951191	952426	+	quinone-reactive Ni/Fe-hydrogenase, small subunit
HydB	fig|6666666.446096.peg.1204 group1	000000F_952426_954207	952426	954207	+	Quinone-reactive Ni/Fe-hydrogenase large chain (EC 1.12.5.1)
HydC	fig|6666666.446096.peg.1205	000000F_954219_954566	954219	954566	+	Ni,Fe-hydrogenase I cytochrome b subunit
HydC	fig|6666666.446096.peg.1206	000000F_954553_954954	954553	954954	+	Ni,Fe-hydrogenase I cytochrome b subunit
HypF	fig|6666666.446096.peg.1207	000000F_954996_956921	954996	956921	+	[NiFe] hydrogenase metallocenter assembly protein HypF
HypF	fig|6666666.446096.peg.1208	000000F_956929_958155	956929	958155	+	[NiFe] hydrogenase metallocenter assembly protein HypF
HypF	fig|6666666.446096.peg.1209	000000F_958176_959186	958176	959186	+	[NiFe] hydrogenase metallocenter assembly protein HypF
HydD	fig|6666666.446096.peg.1210	000000F_959179_959736	959179	959736	+	Hydrogenase maturation protease (EC 3.4.24.-)
HydD	fig|6666666.446096.peg.1211	000000F_960423_959887	960423	959887	-	Hydrogenase maturation protease (EC 3.4.24.-)
HypA	fig|6666666.446096.peg.1222	000000F_967076_967387	967076	967387	+	[NiFe] hydrogenase nickel incorporation protein HypA
HypB	fig|6666666.446096.peg.1225	000000F_969561_970355	969561	970355	+	[NiFe] hydrogenase nickel incorporation-associated protein HypB
HypC	fig|6666666.446096.peg.1226	000000F_970424_970645	970424	970645	+	[NiFe] hydrogenase metallocenter assembly protein HypC
HypD	fig|6666666.446096.peg.1227	000000F_970645_971790	970645	971790	+	[NiFe] hydrogenase metallocenter assembly protein HypD
HypE	fig|6666666.446096.peg.1228	000000F_971787_971909	971787	971909	+	[NiFe] hydrogenase metallocenter assembly protein HypE
HypE	fig|6666666.446096.peg.1229	000000F_972023_972784	972023	972784	+	[NiFe] hydrogenase metallocenter assembly protein HypE
HypA	fig|6666666.446096.peg.1238	000000F_977516_977857	977516	977857	+	[NiFe] hydrogenase nickel incorporation protein HypA
Group 4 hydrogenases
HycG	fig|6666666.446096.peg.1218	000000F_964051_964932	964051	964932	+	HycG-Ni,Fe-hydrogenase III small subunit/Carbon monoxide-induced hydrogenase small subunit CooL
HycE1	fig|6666666.446096.peg.1219	000000F_965165_965434	965165	965434	+	HycE1-Ni,Fe-hydrogenase III component G-Carbon monoxide-induced hydrogenase NuoC-like protein CooU
HycE2	fig|6666666.446096.peg.1220 group4	000000F_965434_966525	965434	966525	+	HycE2-Ni,Fe-hydrogenase III large subunit/Carbon monoxide-induced hydrogenase large subunit CooH
HycB	fig|6666666.446096.peg.1221	000000F_966539_967042	966539	967042	+	HycB-Fe-S-cluster-containing hydrogenase component 2/CO dehydrogenase iron-sulfur protein CooF (EC 1.2.99.2)
Nitrogen metabolism
Assimilatory nitrate reduction
NasA	fig|6666666.446096.peg.2083	000000F_1647381_1645090	1647381	1645090	-	Assimilatory nitrate reductase large subunit (EC:1.7.99.4)
NfrD	fig|6666666.446096.peg.2084	000000F_1648943_1647378	1648943	1647378	-	Anaerobic dimethyl sulfoxide reductase chain B (EC 1.8.5.3)
NirA	fig|6666666.446096.peg.2090	000000F_1654084_1656018	1654084	1656018	+	Ferredoxin--nitrite reductase (EC 1.7.7.1)
NirA	fig|6666666.446096.peg.51	000000F_54691_52976	54691	52976	-	Ferredoxin--nitrite reductase (EC 1.7.7.1)
Denitrification
nitrate reductase
NapA	fig|6666666.446096.peg.1374	000000F_1088441_1089358	1088441	1089358	+	Periplasmic nitrate reductase precursor (EC 1.7.99.4)
NapA	fig|6666666.446096.peg.1375	000000F_1089313_1091289	1089313	1091289	+	Periplasmic nitrate reductase precursor (EC 1.7.99.4)
NapG	fig|6666666.446096.peg.1376	000000F_1091600_1092103	1091600	1092103	+	Ferredoxin-type protein NapG (periplasmic nitrate reductase)
NapH	fig|6666666.446096.peg.1377	000000F_1092144_1092926	1092144	1092926	+	Polyferredoxin NapH (periplasmic nitrate reductase)
NapB	fig|6666666.446096.peg.1378	000000F_1092928_1093599	1092928	1093599	+	Nitrate reductase cytochrome c550-type subunit
NapF	fig|6666666.446096.peg.1379	000000F_1093604_1094104	1093604	1094104	+	Ferredoxin-type protein NapF (periplasmic nitrate reductase)
NapL	fig|6666666.446096.peg.1380	000000F_1094101_1095054	1094101	1095054	+	Periplasmic nitrate reductase component NapL
NapD	fig|6666666.446096.peg.1382	000000F_1095526_1095924	1095526	1095924	+	Periplasmic nitrate reductase component NapD
nitrite reductase
NirS	fig|6666666.446096.peg.1968	000000F_1556416_1558053	1556416	1558053	+	Cytochrome cd1 nitrite reductase (EC:1.7.2.1)
-	fig|6666666.446096.peg.1969	000000F_1558373_1558567	1558373	1558567	+	Cytochrome c, class I
NirJ	fig|6666666.446096.peg.1970	000000F_1558567_1559688	1558567	1559688	+	Heme d1 biosynthesis protein NirJ
NirF	fig|6666666.446096.peg.1971	000000F_1559688_1560794	1559688	1560794	+	Heme d1 biosynthesis protein NirF
-	fig|6666666.446096.peg.1972	000000F_1560787_1561521	1560787	1561521	+	Uroporphyrinogen-III methyltransferase (EC 2.1.1.107)
Nitric-oxide reductase
NorC	fig|6666666.446096.peg.1965	000000F_1554224_1554757	1554224	1554757	+	Nitric-oxide reductase subunit C (EC 1.7.99.7)
NorB	fig|6666666.446096.peg.1966	000000F_1554747_1556195	1554747	1556195	+	Nitric-oxide reductase subunit B (EC 1.7.99.7)
nitrous oxide reductase
NosL	fig|6666666.446096.peg.2644	000000F_2121072_2121518	2121072	2121518	+	Nitrous oxide reductase maturation protein, outer-membrane lipoprotein
NosD	fig|6666666.446096.peg.2645	000000F_2122668_2121499	2122668	2121499	-	Nitrous oxide reductase maturation protein
NosY	fig|6666666.446096.peg.2648	000000F_2124534_2123707	2124534	2123707	-	Nitrous oxide reductase maturation transmembrane protein
NosF	fig|6666666.446096.peg.2649	000000F_2125173_2124535	2125173	2124535	-	Nitrous oxide reductase maturation protein NosF (ATPase)
NosH	fig|6666666.446096.peg.2650	000000F_2125698_2125177	2125698	2125177	-	Polyferredoxin NapH (periplasmic nitrate reductase)
NosC	fig|6666666.446096.peg.2651	000000F_2126083_2125670	2126083	2125670	-	Polyferredoxin NapH (periplasmic nitrate reductase)
NosC	fig|6666666.446096.peg.2652	000000F_2126450_2126187	2126450	2126187	-	Cytochrome c family protein
NosG	fig|6666666.446096.peg.2653	000000F_2127195_2126419	2127195	2126419	-	FIG01282305: hypothetical protein
NosD	fig|6666666.446096.peg.2654	000000F_2127947_2127204	2127947	2127204	-	Ferredoxin-type protein NapG (periplasmic nitrate reductase)
NosZ	fig|6666666.446096.peg.2655	000000F_2129187_2127973	2129187	2127973	-	Nitrous oxide reductase maturation protein
-	fig|6666666.446096.peg.2657	000000F_2131041_2130145	2131041	2130145	-	Nitrous-oxide reductase (EC 1.7.99.6)
-	fig|6666666.446096.peg.2658	000000F_2132750_2131038	2132750	2131038	-	Nitrous-oxide reductase (EC 1.7.99.6)
CO2 fixation
OorC	fig|6666666.446096.peg.1519	000000F_1193556_1192999	1193556	1192999	-	2-oxoglutarate oxidoreductase, gamma subunit (EC 1.2.7.3)
OorB	fig|6666666.446096.peg.1520	000000F_1194421_1193567	1194421	1193567	-	2-oxoglutarate oxidoreductase, beta subunit (EC 1.2.7.3)
OorA	fig|6666666.446096.peg.1521	000000F_1195572_1194421	1195572	1194421	-	2-oxoglutarate oxidoreductase, alpha subunit (EC 1.2.7.3)
OorD	fig|6666666.446096.peg.1522	000000F_1195811_1195572	1195811	1195572	-	2-oxoglutarate oxidoreductase, delta subunit, putative (EC 1.2.7.3)
Icd	fig|6666666.446096.peg.1527	000000F_1203135_1200958	1203135	1200958	-	Isocitrate dehydrogenase [NADP] (EC 1.1.1.42); Monomeric isocitrate dehydrogenase [NADP] (EC 1.1.1.42)
Acly	fig|6666666.446096.peg.2102	000000F_1673422_1671608	1673422	1671608	-	ATP-citrate (pro-S-)-lyase, subunit 2 (EC 2.3.3.8)
Acly	fig|6666666.446096.peg.2103	000000F_1674091_1673432	1674091	1673432	-	ATP-citrate (pro-S-)-lyase, subunit 1 (EC 2.3.3.8)
Acly	fig|6666666.446096.peg.2104	000000F_1674770_1674177	1674770	1674177	-	ATP-citrate (pro-S-)-lyase, subunit 1 (EC 2.3.3.8)
PorB	fig|6666666.446096.peg.568	000000F_434589_434224	434589	434224	-	Pyruvate:ferredoxin oxidoreductase, beta subunit (EC 1.2.7.1)
PorB	fig|6666666.446096.peg.569	000000F_434965_434591	434965	434591	-	Pyruvate:ferredoxin oxidoreductase, beta subunit (EC 1.2.7.1)
PorA	fig|6666666.446096.peg.571	000000F_436328_435144	436328	435144	-	Pyruvate:ferredoxin oxidoreductase, alpha subunit (EC 1.2.7.1)
PorC	fig|6666666.446096.peg.574	000000F_439264_438563	439264	438563	-	Pyruvate:ferredoxin oxidoreductase, gamma subunit (EC 1.2.7.1)
PorB	fig|6666666.446096.peg.575	000000F_440133_439264	440133	439264	-	Pyruvate:ferredoxin oxidoreductase, beta subunit (EC 1.2.7.1)
PorA	fig|6666666.446096.peg.576	000000F_441235_440135	441235	440135	-	Pyruvate:ferredoxin oxidoreductase, alpha subunit (EC 1.2.7.1)
PorB	fig|6666666.446096.peg.2570	000000F_2059817_2058861	2059817	2058861	-	Pyruvate:ferredoxin oxidoreductase, beta subunit (EC 1.2.7.1)
PorA	fig|6666666.446096.peg.2571	000000F_2061050_2059827	2061050	2059827	-	Pyruvate:ferredoxin oxidoreductase, alpha subunit (EC 1.2.7.1)
PorD	fig|6666666.446096.peg.2572	000000F_2061446_2061051	2061446	2061051	-	Pyruvate:ferredoxin oxidoreductase, delta subunit (EC 1.2.7.1)
PorC	fig|6666666.446096.peg.2573	000000F_2062014_2061457	2062014	2061457	-	Pyruvate:ferredoxin oxidoreductase, gamma subunit (EC 1.2.7.1)

## Sheet: OK10
	feature_id	location	start	stop	strand	function
Sulfur metabolism
Sulfide oxidation
Type II Sqr	fig|6666666.448281.peg.1356	CP002205.1_1342313_1343683	1342313	1343683	+	hypothetical protein
Type IV Sqr	fig|6666666.448281.peg.1546	CP002205.1_1531939_1530470	1531939	1530470	-	Sulfide:quinone oxidoreductase
Type V Sqr	fig|6666666.448281.peg.497	CP002205.1_486468_487688	486468	487688	+	NADH dehydrogenase (EC 1.6.99.3)
Type VI Sqr	fig|6666666.448281.peg.114	CP002205.1_117778_116597	117778	116597	-	FAD-dependent pyridine nucleotide-disulphide oxidoreductase
Thiosulfate oxidation
SoxX	fig|6666666.448281.peg.992	CP002205.1_972393_972947	972393	972947	+	Sulfur oxidation protein SoxX
SoxY	fig|6666666.448281.peg.993	CP002205.1_972965_973432	972965	973432	+	Sulfur oxidation protein SoxY
SoxZ	fig|6666666.448281.peg.994	CP002205.1_973484_973822	973484	973822	+	Sulfur oxidation protein SoxZ
SoxA	fig|6666666.448281.peg.995	CP002205.1_973827_974597	973827	974597	+	sulfur oxidation protein SoxA
SoxB	fig|6666666.448281.peg.996	CP002205.1_974608_976368	974608	976368	+	Sulfur oxidation protein SoxB
SoxC	fig|6666666.448281.peg.2105	CP002205.1_2082642_2084018	2082642	2084018	+	Sulfur oxidation molybdopterin C protein
SoxD	fig|6666666.448281.peg.2106	CP002205.1_2084021_2085178	2084021	2085178	+	Sulfite dehydrogenase cytochrome subunit SoxD
SoxY	fig|6666666.448281.peg.2107	CP002205.1_2085196_2085648	2085196	2085648	+	Sulfur oxidation protein SoxY
SoxZ	fig|6666666.448281.peg.2108	CP002205.1_2085697_2086011	2085697	2086011	+	Sulfur oxidation protein SoxZ
Sulfite oxidation
SorA	fig|6666666.448281.peg.1023	CP002205.1_1006627_1007826	1006627	1007826	+	Twin-arginine translocation pathway signal
SorB	fig|6666666.448281.peg.1024	CP002205.1_1007836_1008144	1007836	1008144	+	Cytochrome c551/c552
Assimilatory sulfate reduction
Sat	fig|6666666.448281.peg.1530	CP002205.1_1516161_1517351	1516161	1517351	+	Sulfate adenylyltransferase (EC 2.7.7.4)
Cysc	fig|6666666.448281.peg.259	CP002205.1_242952_243677	242952	243677	+	Adenylylsulfate kinase (EC 2.7.1.25)
Cysc	fig|6666666.448281.peg.260	CP002205.1_243667_244269	243667	244269	+	Adenylylsulfate kinase (EC 2.7.1.25)
CysD	fig|6666666.448281.peg.257	CP002205.1_240602_241513	240602	241513	+	Sulfate adenylyltransferase subunit 2 (EC 2.7.7.4)
CysN	fig|6666666.448281.peg.258	CP002205.1_241513_242952	241513	242952	+	Sulfate adenylyltransferase subunit 1 (EC 2.7.7.4)
Hydrogen metabolism
Group 2 hydrogenases
HoxX	fig|6666666.448281.peg.1302	CP002205.1_1278544_1276586	1278544	1276586	-	Hydrogenase assembly protein HoxX
HypE	fig|6666666.448281.peg.1303	CP002205.1_1279549_1278551	1279549	1278551	-	[NiFe] hydrogenase metallocenter assembly protein HypE
HypD	fig|6666666.448281.peg.1304	CP002205.1_1280691_1279546	1280691	1279546	-	[NiFe] hydrogenase metallocenter assembly protein HypD
HypC	fig|6666666.448281.peg.1305	CP002205.1_1280960_1280691	1280960	1280691	-	[NiFe] hydrogenase metallocenter assembly protein HypC
HypB	fig|6666666.448281.peg.1306	CP002205.1_1281748_1280966	1281748	1280966	-	[NiFe] hydrogenase nickel incorporation-associated protein HypB
HypF	fig|6666666.448281.peg.1308	CP002205.1_1284789_1282519	1284789	1282519	-	[NiFe] hydrogenase metallocenter assembly protein HypF
HydD	fig|6666666.448281.peg.1309	CP002205.1_1285442_1284918	1285442	1284918	-	Hydrogenase maturation protease (EC 3.4.24.-)
HydB	fig|6666666.448281.peg.1310	CP002205.1_1287121_1285424	1287121	1285424	-	Uptake hydrogenase large subunit (EC 1.12.99.6)
HydA	fig|6666666.448281.peg.1311	CP002205.1_1289537_1287114	1289537	1287114	-	quinone-reactive Ni/Fe-hydrogenase, small subunit
Group 4 hydrogenases
HycG	fig|6666666.448281.peg.2046	CP002205.1_2022916_2022410	2022916	2022410	-	HycG-Ni,Fe-hydrogenase III small subunit
HycE2	fig|6666666.448281.peg.2047	CP002205.1_2024280_2022913	2024280	2022913	-	HycE2-Ni,Fe-hydrogenase III large subunit
HyfF	fig|6666666.448281.peg.2048	CP002205.1_2025689_2024277	2025689	2024277	-	HyfF-Formate hydrogenlyase subunit 3/Multisubunit Na+/H+ antiporter, MnhD subunit
HyfE	fig|6666666.448281.peg.2049	CP002205.1_2026278_2025682	2026278	2025682	-	Hydrogenase-4 membrane subunit HyfE
HyfC	fig|6666666.448281.peg.2050	CP002205.1_2027202_2026282	2027202	2026282	-	Hydrogenase-Formate hydrogenlyase subunit 4-HyfC
HyfB	fig|6666666.448281.peg.2051	CP002205.1_2029082_2027199	2029082	2027199	-	HyfB-Hydrogenase-4 component B / Formate hydrogenlyase subunit 3
HyfB	fig|6666666.448281.peg.2052	CP002205.1_2031134_2029245	2031134	2029245	-	HyfB-Hydrogenase-4 component B (EC 1.-.-.-) / Formate hydrogenlyase subunit 3
Nitrogen metabolism
Assimilatory nitrate reduction
NirA	fig|6666666.448281.peg.50	CP002205.1_52689_50935	52689	50935	-	Ferredoxin--nitrite reductase (EC 1.7.7.1)
NirA	fig|6666666.448281.peg.725	CP002205.1_711652_709721	711652	709721	-	Ferredoxin--nitrite reductase (EC 1.7.7.1)
NfrD	fig|6666666.448281.peg.731	CP002205.1_716831_718396	716831	718396	+	Anaerobic dimethyl sulfoxide reductase chain B (EC 1.8.5.3)
NasA	fig|6666666.448281.peg.732	CP002205.1_718411_720699	718411	720699	+	Assimilatory nitrate reductase large subunit (EC:1.7.99.4)
Denitrification
nitrate reductase
NapD	fig|6666666.448281.peg.1245	CP002205.1_1217532_1217134	1217532	1217134	-	Periplasmic nitrate reductase component NapD
NapL	fig|6666666.448281.peg.1247	CP002205.1_1218959_1218006	1218959	1218006	-	Periplasmic nitrate reductase component NapL
NapF	fig|6666666.448281.peg.1248	CP002205.1_1219456_1218959	1219456	1218959	-	Ferredoxin-type protein NapF (periplasmic nitrate reductase)
NapB	fig|6666666.448281.peg.1249	CP002205.1_1220134_1219466	1220134	1219466	-	Nitrate reductase cytochrome c550-type subunit
NapH	fig|6666666.448281.peg.1250	CP002205.1_1220966_1220136	1220966	1220136	-	Polyferredoxin NapH (periplasmic nitrate reductase)
NapG	fig|6666666.448281.peg.1251	CP002205.1_1221756_1220959	1221756	1220959	-	Ferredoxin-type protein NapG (periplasmic nitrate reductase)
NapA	fig|6666666.448281.peg.1252	CP002205.1_1224620_1221774	1224620	1221774	-	Periplasmic nitrate reductase precursor (EC 1.7.99.4)
nitrite reductase
-	fig|6666666.448281.peg.833	CP002205.1_814552_813818	814552	813818	-	Uroporphyrinogen-III methyltransferase (EC 2.1.1.107)
NirF	fig|6666666.448281.peg.834	CP002205.1_815649_814552	815649	814552	-	Heme d1 biosynthesis protein NirF
NirJ	fig|6666666.448281.peg.835	CP002205.1_816773_815652	816773	815652	-	Heme d1 biosynthesis protein NirJ
-	fig|6666666.448281.peg.836	CP002205.1_817081_816773	817081	816773	-	Cytochrome c, class I
NirS	fig|6666666.448281.peg.837	CP002205.1_818914_817277	818914	817277	-	Cytochrome cd1 nitrite reductase (EC:1.7.2.1)
Nitric-oxide reductase
NorB	fig|6666666.448281.peg.838	CP002205.1_820583_819135	820583	819135	-	Nitric-oxide reductase subunit B (EC 1.7.99.7)
NorC	fig|6666666.448281.peg.839	CP002205.1_821226_820573	821226	820573	-	Nitric-oxide reductase subunit C (EC 1.7.99.7)
NorC	fig|6666666.448281.peg.410	CP002205.1_392630_393076	392630	393076	+	Nitric-oxide reductase subunit C (EC 1.7.99.7)
NorB	fig|6666666.448281.peg.411	CP002205.1_393086_394471	393086	394471	+	Nitric-oxide reductase subunit B (EC 1.7.99.7)
NorD	fig|6666666.448281.peg.412	CP002205.1_394482_396281	394482	396281	+	Nitric oxide reductase activation protein NorD
NorQ	fig|6666666.448281.peg.413	CP002205.1_396291_397082	396291	397082	+	Nitric oxide reductase activation protein NorQ
NorE	fig|6666666.448281.peg.414	CP002205.1_397075_397674	397075	397674	+	Nitric oxide reductase activation protein NorE
nitrous oxide
NosL	fig|6666666.448281.peg.1984	CP002205.1_1960331_1960780	1960331	1960780	+	Nitrous oxide reductase maturation protein, outer-membrane lipoprotein NosL
NosD	fig|6666666.448281.peg.1985	CP002205.1_1961969_1960761	1961969	1960761	-	Nitrous oxide reductase maturation protein NosD
NosY	fig|6666666.448281.peg.1988	CP002205.1_1963826_1962999	1963826	1962999	-	Nitrous oxide reductase maturation transmembrane protein NosY
NosF	fig|6666666.448281.peg.1989	CP002205.1_1964465_1963827	1964465	1963827	-	Nitrous oxide reductase maturation protein NosF (ATPase)
NosH	fig|6666666.448281.peg.1990	CP002205.1_1965373_1964468	1965373	1964468	-	Polyferredoxin NapH (periplasmic nitrate reductase)
NosC	fig|6666666.448281.peg.1991	CP002205.1_1965892_1965386	1965892	1965386	-	hypothetical protein
NosC	fig|6666666.448281.peg.1992	CP002205.1_1966522_1965893	1966522	1965893	-	hypothetical protein
NosG	fig|6666666.448281.peg.1993	CP002205.1_1967274_1966519	1967274	1966519	-	Ferredoxin-type protein NapG (periplasmic nitrate reductase)
NosD	fig|6666666.448281.peg.1994	CP002205.1_1968519_1967287	1968519	1967287	-	Nitrous oxide reductase maturation protein NosD
NosZ	fig|6666666.448281.peg.1996	CP002205.1_1972093_1969490	1972093	1969490	-	Nitrous-oxide reductase (EC 1.7.99.6)
CO2 fixation
OorD	fig|6666666.448281.peg.1121	CP002205.1_1116036_1116275	1116036	1116275	+	2-oxoglutarate oxidoreductase, delta subunit, putative (EC 1.2.7.3)
OorA	fig|6666666.448281.peg.1122	CP002205.1_1116275_1117429	1116275	1117429	+	2-oxoglutarate oxidoreductase, alpha subunit (EC 1.2.7.3)
OorB	fig|6666666.448281.peg.1123	CP002205.1_1117429_1118286	1117429	1118286	+	2-oxoglutarate oxidoreductase, beta subunit (EC 1.2.7.3)
OorC	fig|6666666.448281.peg.1124	CP002205.1_1118297_1118854	1118297	1118854	+	2-oxoglutarate oxidoreductase, gamma subunit (EC 1.2.7.3)
Icd	fig|6666666.448281.peg.1116	CP002205.1_1108953_1111130	1108953	1111130	+	Isocitrate dehydrogenase [NADP] (EC 1.1.1.42); Monomeric isocitrate dehydrogenase [NADP] (EC 1.1.1.42)
Acly	fig|6666666.448281.peg.1581	CP002205.1_1574057_1572243	1574057	1572243	-	ATP-citrate (pro-S-)-lyase, subunit 2 (EC 2.3.3.8)
Acly	fig|6666666.448281.peg.1582	CP002205.1_1575407_1574067	1575407	1574067	-	ATP-citrate (pro-S-)-lyase, subunit 1 (EC 2.3.3.8)
PorB	fig|6666666.448281.peg.1947	CP002205.1_1926087_1925131	1926087	1925131	-	Pyruvate:ferredoxin oxidoreductase, beta subunit (EC 1.2.7.1)
PorA	fig|6666666.448281.peg.1948	CP002205.1_1927320_1926097	1927320	1926097	-	Pyruvate:ferredoxin oxidoreductase, alpha subunit (EC 1.2.7.1)
PorD	fig|6666666.448281.peg.1949	CP002205.1_1927716_1927321	1927716	1927321	-	Pyruvate:ferredoxin oxidoreductase, delta subunit (EC 1.2.7.1)
PorC	fig|6666666.448281.peg.1950	CP002205.1_1928284_1927727	1928284	1927727	-	Pyruvate:ferredoxin oxidoreductase, gamma subunit (EC 1.2.7.1)

## Sheet: GO25
	feature_id	location	start	stop	strand	function
Sulfur metabolism
Sulfide oxidation
Type IV Sqr	fig|6666666.458045.peg.1432	GO25_chromosome_1421303_1419834	1421303	1419834	-	Sulfide:quinone oxidoreductase
Type V Sqr	fig|6666666.458045.peg.1123	GO25_chromosome_1102623_1101403	1102623	1101403	-	NADH dehydrogenase (EC 1.6.99.3)
Type VI Sqr	fig|6666666.458045.peg.107	GO25_chromosome_109965_108784	109965	108784	-	FAD-dependent pyridine nucleotide-disulphide oxidoreductase
Thiosulfate oxidation
SoxX	fig|6666666.458045.peg.802	GO25_chromosome_776934_777488	776934	777488	+	Sulfur oxidation protein SoxX
SoxY	fig|6666666.458045.peg.803	GO25_chromosome_777508_777978	777508	777978	+	Sulfur oxidation protein SoxY
SoxZ	fig|6666666.458045.peg.804	GO25_chromosome_778037_778375	778037	778375	+	Sulfur oxidation protein SoxZ
SoxA	fig|6666666.458045.peg.805	GO25_chromosome_778380_779150	778380	779150	+	sulfur oxidation protein SoxA
SoxB	fig|6666666.458045.peg.806	GO25_chromosome_779161_780921	779161	780921	+	Sulfur oxidation protein SoxB
SoxC	fig|6666666.458045.peg.1975	GO25_chromosome_1960859_1962232	1960859	1962232	+	Sulfur oxidation molybdopterin C protein soxC
SoxD	fig|6666666.458045.peg.1976	GO25_chromosome_1962235_1963380	1962235	1963380	+	Cytochrome c5
SoxY	fig|6666666.458045.peg.1977	GO25_chromosome_1963401_1963853	1963401	1963853	+	Sulfur oxidation protein SoxY
SoxZ	fig|6666666.458045.peg.1978	GO25_chromosome_1963897_1964211	1963897	1964211	+	Sulfur oxidation protein SoxZ
Sulfite oxidation
SorB	fig|6666666.458045.peg.1212	GO25_chromosome_1186879_1186571	1186879	1186571	-	Cytochrome c551/c552
SorA	fig|6666666.458045.peg.1213	GO25_chromosome_1188085_1186889	1188085	1186889	-	Twin-arginine translocation pathway signal
Assimilatory sulfate reduction
Sat	fig|6666666.458045.peg.1413	GO25_chromosome_1403822_1405012	1403822	1405012	+	Sulfate adenylyltransferase (EC 2.7.7.4)
Hydrogen metabolism
Group 4 hydrogenases
-	fig|6666666.458045.peg.1242	GO25_chromosome_1219069_1220955	1219069	1220955	+	Hydrogenase-4 component B (EC 1.-.-.-) / Formate hydrogenlyase subunit 3
-	fig|6666666.458045.peg.1243	GO25_chromosome_1220956_1222839	1220956	1222839	+	Hydrogenase-4 component B
HyfC	fig|6666666.458045.peg.1244	GO25_chromosome_1222836_1223756	1222836	1223756	+	hyfC-hydrogenase [Sulfurimonas autotrophica]
HyfE	fig|6666666.458045.peg.1245	GO25_chromosome_1223759_1224352	1223759	1224352	+	HyfE-Hydrogenase-4 component E
HyfF	fig|6666666.458045.peg.1246	GO25_chromosome_1224349_1225764	1224349	1225764	+	HyfF-hydrogenase 4 subunit F/Ni-Fe hydrogenase, membrane subunit HyfF
HycE2	fig|6666666.458045.peg.1247	GO25_chromosome_1225775_1227142	1225775	1227142	+	Ni,Fe-hydrogenase III large subunit-hycE2-hydrogenase
HycG2	fig|6666666.458045.peg.1248	GO25_chromosome_1227139_1227645	1227139	1227645	+	Ni,Fe-hydrogenase III small subunit-hycG2-hydrogenase
Nitrogen metabolism
Assimilatory nitrate reduction
NirA	fig|6666666.458045.peg.49	GO25_chromosome_49916_48201	49916	48201	-	Ferredoxin--nitrite reductase (EC 1.7.7.1)
NfrD	fig|6666666.458045.peg.590	GO25_chromosome_577786_579351	577786	579351	+	Anaerobic dimethyl sulfoxide reductase chain B (EC 1.8.5.3)
NasA	fig|6666666.458045.peg.592	GO25_chromosome_580732_583032	580732	583032	+	Assimilatory nitrate reductase large subunit (EC:1.7.99.4)
NirA	fig|6666666.458045.peg.593	GO25_chromosome_583114_585030	583114	585030	+	Ferredoxin--nitrite reductase (EC 1.7.7.1)
Denitrification
nitrate reductase
NapA	fig|6666666.458045.peg.578	GO25_chromosome_564465_567314	564465	567314	+	Periplasmic nitrate reductase precursor (EC 1.7.99.4)
NapG	fig|6666666.458045.peg.579	GO25_chromosome_567339_568151	567339	568151	+	Ferredoxin-type protein NapG (periplasmic nitrate reductase)
NapH	fig|6666666.458045.peg.580	GO25_chromosome_568144_568974	568144	568974	+	Polyferredoxin NapH (periplasmic nitrate reductase)
NapB	fig|6666666.458045.peg.581	GO25_chromosome_568976_569647	568976	569647	+	Nitrate reductase cytochrome c550-type subunit
NapF	fig|6666666.458045.peg.582	GO25_chromosome_569652_570149	569652	570149	+	Ferredoxin-type protein NapF (periplasmic nitrate reductase)
NapL	fig|6666666.458045.peg.583	GO25_chromosome_570149_571102	570149	571102	+	Periplasmic nitrate reductase component NapL
NapD	fig|6666666.458045.peg.585	GO25_chromosome_571581_571979	571581	571979	+	Periplasmic nitrate reductase component NapD
nitrite reductase
-	fig|6666666.458045.peg.682	GO25_chromosome_660458_659727	660458	659727	-	Uroporphyrinogen-III methyltransferase (EC 2.1.1.107)
NirF	fig|6666666.458045.peg.683	GO25_chromosome_661555_660458	661555	660458	-	Heme d1 biosynthesis protein NirF
NirJ	fig|6666666.458045.peg.684	GO25_chromosome_662679_661558	662679	661558	-	Heme d1 biosynthesis protein NirJ
-	fig|6666666.458045.peg.685	GO25_chromosome_662987_662679	662987	662679	-	Cytochrome c, class I
NirS	fig|6666666.458045.peg.686	GO25_chromosome_664808_663171	664808	663171	-	Cytochrome cd1 nitrite reductase (EC:1.7.2.1)
Nitric-oxide reductase
NorB	fig|6666666.458045.peg.687	GO25_chromosome_666244_665027	666244	665027	-	Nitric-oxide reductase subunit B (EC 1.7.99.7)
NorC	fig|6666666.458045.peg.688	GO25_chromosome_666974_666441	666974	666441	-	Nitric-oxide reductase subunit C (EC 1.7.99.7)
nitrous oxide
NosL	fig|6666666.458045.peg.1879	GO25_chromosome_1865533_1865871	1865533	1865871	+	Nitrous oxide reductase maturation protein, outer-membrane lipoprotein NosL
NosD	fig|6666666.458045.peg.1880	GO25_chromosome_1867006_1865822	1867006	1865822	-	Nitrous oxide reductase maturation protein NosD
NosY	fig|6666666.458045.peg.1883	GO25_chromosome_1868923_1868096	1868923	1868096	-	Nitrous oxide reductase maturation transmembrane protein NosY
NosF	fig|6666666.458045.peg.1884	GO25_chromosome_1869562_1868924	1869562	1868924	-	Nitrous oxide reductase maturation protein NosF (ATPase)
NosH	fig|6666666.458045.peg.1885	GO25_chromosome_1870470_1869565	1870470	1869565	-	Polyferredoxin NapH (periplasmic nitrate reductase)
NosC	fig|6666666.458045.peg.1886	GO25_chromosome_1870977_1870480	1870977	1870480	-	hypothetical protein
NosC	fig|6666666.458045.peg.1887	GO25_chromosome_1871609_1870977	1871609	1870977	-	FIG01282305: hypothetical protein
NosG	fig|6666666.458045.peg.1888	GO25_chromosome_1872363_1871620	1872363	1871620	-	Ferredoxin-type protein NapG (periplasmic nitrate reductase)
NosD	fig|6666666.458045.peg.1889	GO25_chromosome_1873593_1872373	1873593	1872373	-	Nitrous oxide reductase maturation protein NosD
NosZ	fig|6666666.458045.peg.1891	GO25_chromosome_1877160_1874560	1877160	1874560	-	Nitrous-oxide reductase (EC 1.7.99.6)
CO2 fixation
OorC	fig|6666666.458045.peg.1012	GO25_chromosome_982588_982037	982588	982037	-	2-oxoglutarate oxidoreductase, gamma subunit (EC 1.2.7.3)
OorB	fig|6666666.458045.peg.1013	GO25_chromosome_983460_982603	983460	982603	-	2-oxoglutarate oxidoreductase, beta subunit (EC 1.2.7.3)
OorA	fig|6666666.458045.peg.1014	GO25_chromosome_984614_983460	984614	983460	-	2-oxoglutarate oxidoreductase, alpha subunit (EC 1.2.7.3)
OorD	fig|6666666.458045.peg.1015	GO25_chromosome_984964_984614	984964	984614	-	2-oxoglutarate oxidoreductase, delta subunit, putative (EC 1.2.7.3)
Icd	fig|6666666.458045.peg.1020	GO25_chromosome_991922_989745	991922	989745	-	Isocitrate dehydrogenase [NADP] (EC 1.1.1.42); Monomeric isocitrate dehydrogenase [NADP] (EC 1.1.1.42)
Acly	fig|6666666.458045.peg.1477	GO25_chromosome_1470018_1468204	1470018	1468204	-	ATP-citrate (pro-S-)-lyase, subunit 2 (EC 2.3.3.8)
Acly	fig|6666666.458045.peg.1478	GO25_chromosome_1471368_1470028	1471368	1470028	-	ATP-citrate (pro-S-)-lyase, subunit 1 (EC 2.3.3.8)
porB	fig|6666666.458045.peg.1837	GO25_chromosome_1827700_1826744	1827700	1826744	-	Pyruvate:ferredoxin oxidoreductase, beta subunit (EC 1.2.7.1)
PorA	fig|6666666.458045.peg.1838	GO25_chromosome_1828933_1827710	1828933	1827710	-	Pyruvate:ferredoxin oxidoreductase, alpha subunit (EC 1.2.7.1)
PorD	fig|6666666.458045.peg.1839	GO25_chromosome_1829329_1828934	1829329	1828934	-	Pyruvate:ferredoxin oxidoreductase, delta subunit (EC 1.2.7.1)
PorC	fig|6666666.458045.peg.1840	GO25_chromosome_1829897_1829340	1829897	1829340	-	Pyruvate:ferredoxin oxidoreductase, gamma subunit (EC 1.2.7.1)

## Sheet: B2
	feature_id	location	start	stop	strand	function
Sulfur metabolism
Sulfide oxidation
Type II Sqr	fig|6666666.439975.peg.821	chromosome_pilon_799145_800584	799145	800584	+	FAD-dependent pyridine nucleotide-disulphide oxidoreductase
Type II Sqr	fig|6666666.439975.peg.2218	chromosome_pilon_2236855_2238237	2236855	2238237	+	FAD-dependent pyridine nucleotide-disulphide oxidoreductase
Type IV Sqr	fig|6666666.439975.peg.673	chromosome_pilon_656099_657568	656099	657568	+	Sulfide:quinone oxidoreductase
Type VI Sqr	fig|6666666.439975.peg.114	chromosome_pilon_108230_107049	108230	107049	-	FAD-dependent pyridine nucleotide-disulphide oxidoreductase
Thiosulfate oxidation
SoxX	fig|6666666.439975.peg.1943	chromosome_pilon_1968045_1968572	1968045	1968572	+	Sulfur oxidation protein SoxX
SoxY	fig|6666666.439975.peg.1944	chromosome_pilon_1968585_1969052	1968585	1969052	+	Sulfur oxidation protein SoxY
SoxZ	fig|6666666.439975.peg.1945	chromosome_pilon_1969103_1969438	1969103	1969438	+	Sulfur oxidation protein SoxZ
SoxA	fig|6666666.439975.peg.1946	chromosome_pilon_1969443_1970213	1969443	1970213	+	sulfur oxidation protein SoxA
SoxB	fig|6666666.439975.peg.1947	chromosome_pilon_1970223_1971986	1970223	1971986	+	Sulfur oxidation protein SoxB
SoxC	fig|6666666.439975.peg.2158	chromosome_pilon_2166942_2168342	2166942	2168342	+	Sulfur oxidation molybdopterin C protein
SoxD	fig|6666666.439975.peg.2159	chromosome_pilon_2168342_2169466	2168342	2169466	+	Cytochrome c5
SoxY	fig|6666666.439975.peg.2160	chromosome_pilon_2169488_2169967	2169488	2169967	+	Sulfur oxidation protein SoxY
SoxZ	fig|6666666.439975.peg.2161	chromosome_pilon_2170016_2170330	2170016	2170330	+	Sulfur oxidation protein SoxZ
SoxZ	fig|6666666.439975.peg.312	chromosome_pilon_299840_300154	299840	300154	+	Sulfur oxidation protein SoxZ
Sulfite oxidation
SorB	fig|6666666.439975.peg.1370	chromosome_pilon_1365946_1365638	1365946	1365638	-	Cytochrome c551/c552
SorA	fig|6666666.439975.peg.1371	chromosome_pilon_1367155_1365956	1367155	1365956	-	Twin-arginine translocation pathway signal
Assimilatory sulfate reduction
Sat	fig|6666666.439975.peg.694	chromosome_pilon_676024_674834	676024	674834	-	Sulfate adenylyltransferase (EC 2.7.7.4)
Hydrogen metabolism
Group 1 hydrogenases
HypA	fig|6666666.439975.peg.1218	chromosome_pilon_1208620_1208279	1208620	1208279	-	[NiFe] hydrogenase nickel incorporation protein HypA
HypE	fig|6666666.439975.peg.1219	chromosome_pilon_1209616_1208642	1209616	1208642	-	[NiFe] hydrogenase metallocenter assembly protein HypE
HypD	fig|6666666.439975.peg.1220	chromosome_pilon_1210761_1209637	1210761	1209637	-	[NiFe] hydrogenase metallocenter assembly protein HypD
HypC	fig|6666666.439975.peg.1221	chromosome_pilon_1211051_1210761	1211051	1210761	-	[NiFe] hydrogenase metallocenter assembly protein HypC
HypB	fig|6666666.439975.peg.1222	chromosome_pilon_1211850_1211053	1211850	1211053	-	[NiFe] hydrogenase nickel incorporation-associated protein HypB
HydD	fig|6666666.439975.peg.1224	chromosome_pilon_1212655_1213209	1212655	1213209	+	Hydrogenase maturation protease (EC 3.4.24.-)
HydB	fig|6666666.439975.peg.1226	chromosome_pilon_1215683_1214001	1215683	1214001	-	HyaB-Ni,Fe-hydrogenase I large subunit-Uptake hydrogenase large subunit (EC 1.12.99.6)
HydA	fig|6666666.439975.peg.1227	chromosome_pilon_1218099_1215673	1218099	1215673	-	quinone-reactive Ni/Fe-hydrogenase, small subunit
HydD	fig|6666666.439975.peg.1228	chromosome_pilon_1218670_1218137	1218670	1218137	-	Hydrogenase maturation protease (EC 3.4.24.-)
HypF	fig|6666666.439975.peg.1229	chromosome_pilon_1220903_1218672	1220903	1218672	-	[NiFe] hydrogenase metallocenter assembly protein HypF
Nitrogen metabolism
Nitric-oxide reductase
NorE	fig|6666666.439975.peg.1346	chromosome_pilon_1342997_1342401	1342997	1342401	-	Nitric oxide reductase activation protein NorE
NorQ	fig|6666666.439975.peg.1347	chromosome_pilon_1343781_1342999	1343781	1342999	-	Nitric oxide reductase activation protein NorQ
NorD	fig|6666666.439975.peg.1348	chromosome_pilon_1345525_1343783	1345525	1343783	-	Nitric oxide reductase activation protein NorD
NorB	fig|6666666.439975.peg.1349	chromosome_pilon_1346909_1345527	1346909	1345527	-	Nitric-oxide reductase subunit B (EC 1.7.99.7)
NorC	fig|6666666.439975.peg.1350	chromosome_pilon_1347365_1346919	1347365	1346919	-	Nitric-oxide reductase subunit C (EC 1.7.99.7)
CO2 fixation
OorC	fig|6666666.439975.peg.1164	chromosome_pilon_1147410_1146850	1147410	1146850	-	2-oxoglutarate oxidoreductase, gamma subunit (EC 1.2.7.3)
OorB	fig|6666666.439975.peg.1165	chromosome_pilon_1148283_1147426	1148283	1147426	-	2-oxoglutarate oxidoreductase, beta subunit (EC 1.2.7.3)
OorA	fig|6666666.439975.peg.1166	chromosome_pilon_1149436_1148285	1149436	1148285	-	2-oxoglutarate oxidoreductase, alpha subunit (EC 1.2.7.3)
OorD	fig|6666666.439975.peg.1167	chromosome_pilon_1149771_1149436	1149771	1149436	-	2-oxoglutarate oxidoreductase, delta subunit, putative (EC 1.2.7.3)
Icd	fig|6666666.439975.peg.1172	chromosome_pilon_1156733_1154559	1156733	1154559	-	Isocitrate dehydrogenase [NADP] (EC 1.1.1.42); Monomeric isocitrate dehydrogenase [NADP] (EC 1.1.1.42)
Acly	fig|6666666.439975.peg.622	chromosome_pilon_595610_596947	595610	596947	+	ATP-citrate (pro-S-)-lyase, subunit 1 (EC 2.3.3.8)
Acly	fig|6666666.439975.peg.623	chromosome_pilon_596957_598759	596957	598759	+	ATP-citrate (pro-S-)-lyase, subunit 2 (EC 2.3.3.8)
PorA	fig|6666666.439975.peg.2020	chromosome_pilon_2032534_2031311	2032534	2031311	-	Pyruvate:ferredoxin oxidoreductase, alpha subunit (EC 1.2.7.1)
PorB	fig|6666666.439975.peg.2019	chromosome_pilon_2031301_2030345	2031301	2030345	-	Pyruvate:ferredoxin oxidoreductase, beta subunit (EC 1.2.7.1)
PorD	fig|6666666.439975.peg.2021	chromosome_pilon_2032930_2032535	2032930	2032535	-	Pyruvate:ferredoxin oxidoreductase, delta subunit (EC 1.2.7.1)
PorC	fig|6666666.439975.peg.2022	chromosome_pilon_2033498_2032941	2033498	2032941	-	Pyruvate:ferredoxin oxidoreductase, gamma subunit (EC 1.2.7.1)
	fig|6666666.439975.peg.1085	chromosome_pilon_1077065_1080613	1077065	1080613	+	Pyruvate-flavodoxin oxidoreductase (EC 1.2.7.-)

## Sheet: 1-1N
	feature_id	location	start	stop	strand	function
Sulfur metabolism
Sulfide oxidation
Type II sqr	fig|6666666.446094.peg.1878	chromosome_pilon_1888691_1890163	1888691	1890163	+	FAD-dependent pyridine nucleotide-disulphide oxidoreductase
Type IV sqr	fig|6666666.446094.peg.558	chromosome_pilon_534306_535775	534306	535775	+	Sulfide:quinone oxidoreductase
Type VI sqr	fig|6666666.446094.peg.795	chromosome_pilon_794577_793399	794577	793399	-	FAD-dependent pyridine nucleotide-disulphide oxidoreductase
Thiosulfate oxidation
SoxZ	fig|6666666.446094.peg.1853	chromosome_pilon_1864633_1864343	1864633	1864343	-	sulfur oxidation protein SoxZ
SoxY	fig|6666666.446094.peg.1854	chromosome_pilon_1865152_1864697	1865152	1864697	-	Sulfur oxidation protein SoxY
SoxD	fig|6666666.446094.peg.1855	chromosome_pilon_1866349_1865195	1866349	1865195	-	membrane c-type cytochrome cy
SoxC	fig|6666666.446094.peg.1856	chromosome_pilon_1867703_1866363	1867703	1866363	-	Sulfur oxidation molybdopterin C protein
Assimilatory sulfate reduction
Sat	fig|6666666.446094.peg.1359	chromosome_pilon_1373753_1374937	1373753	1374937	+	Sulfate adenylyltransferase (EC 2.7.7.4)
Hydrogen metabolism
Group 2 hydrogenases
HupV	fig|6666666.446094.peg.1306	chromosome_pilon_1317720_1316461	1317720	1316461	-	Quinone-reactive Ni/Fe-hydrogenase large chain (EC 1.12.5.1)
HupS	fig|6666666.446094.peg.1307	chromosome_pilon_1318594_1317713	1318594	1317713	-	Quinone-reactive Ni/Fe-hydrogenase small chain precursor (EC 1.12.5.1)
Group 1 hydrogenases
HydB	fig|6666666.446094.peg.1160	chromosome_pilon_1181263_1179602	1181263	1179602	-	Uptake hydrogenase large subunit (EC 1.12.99.6)
HydA	fig|6666666.446094.peg.1161	chromosome_pilon_1183664_1181244	1183664	1181244	-	quinone-reactive Ni/Fe-hydrogenase, small subunit
HypA	fig|6666666.446094.peg.1289	chromosome_pilon_1301081_1300740	1301081	1300740	-	[NiFe] hydrogenase nickel incorporation protein HypA
HoxX	fig|6666666.446094.peg.1290	chromosome_pilon_1302729_1301074	1302729	1301074	-	Hydrogenase assembly protein HoxX
HypE	fig|6666666.446094.peg.1291	chromosome_pilon_1303732_1302734	1303732	1302734	-	[NiFe] hydrogenase metallocenter assembly protein HypE
HypD	fig|6666666.446094.peg.1293	chromosome_pilon_1305318_1304176	1305318	1304176	-	[NiFe] hydrogenase metallocenter assembly protein HypD
HypC	fig|6666666.446094.peg.1294	chromosome_pilon_1305610_1305320	1305610	1305320	-	[NiFe] hydrogenase metallocenter assembly protein HypC
HypB	fig|6666666.446094.peg.1295	chromosome_pilon_1306398_1305610	1306398	1305610	-	[NiFe] hydrogenase nickel incorporation-associated protein HypB
HypF	fig|6666666.446094.peg.1300	chromosome_pilon_1310458_1308209	1310458	1308209	-	[NiFe] hydrogenase metallocenter assembly protein HypF
HydE	fig|6666666.446094.peg.1301	chromosome_pilon_1312128_1310455	1312128	1310455	-	Protein hydE
HydD	fig|6666666.446094.peg.1302	chromosome_pilon_1312670_1312125	1312670	1312125	-	Hydrogenase maturation protease (EC 3.4.24.-)
HydC	fig|6666666.446094.peg.1303	chromosome_pilon_1313393_1312680	1313393	1312680	-	Quinone-reactive Ni/Fe hydrogenase, cytochrome b subunit
HydB	fig|6666666.446094.peg.1304	chromosome_pilon_1315137_1313404	1315137	1313404	-	Quinone-reactive Ni/Fe-hydrogenase large chain (EC 1.12.5.1)
HydA	fig|6666666.446094.peg.1305	chromosome_pilon_1316304_1315153	1316304	1315153	-	Quinone-reactive Ni/Fe-hydrogenase small chain precursor (EC 1.12.5.1)
Nitrogen metabolism
Assimilatory nitrate reduction
NirA	fig|6666666.446094.peg.630	chromosome_pilon_617417_619321	617417	619321	+	Ferredoxin--nitrite reductase (EC 1.7.7.1)
NirA	fig|6666666.446094.peg.1112	chromosome_pilon_1129780_1131483	1129780	1131483	+	Ferredoxin--nitrite reductase (EC 1.7.7.1)
Denitrification
nitrate reductase NapAGHBFLD
NapA	fig|6666666.446094.peg.1382	chromosome_pilon_1398058_1400880	1398058	1400880	+	Periplasmic nitrate reductase precursor (EC 1.7.99.4)
NapG	fig|6666666.446094.peg.1383	chromosome_pilon_1400938_1401729	1400938	1401729	+	Ferredoxin-type protein NapG (periplasmic nitrate reductase)
NapH	fig|6666666.446094.peg.1384	chromosome_pilon_1401729_1402556	1401729	1402556	+	Polyferredoxin NapH (periplasmic nitrate reductase)
NapB	fig|6666666.446094.peg.1385	chromosome_pilon_1402559_1403272	1402559	1403272	+	Nitrate reductase cytochrome c550-type subunit
NapF	fig|6666666.446094.peg.1386	chromosome_pilon_1403272_1403754	1403272	1403754	+	Ferredoxin-type protein NapF (periplasmic nitrate reductase)
NapL	fig|6666666.446094.peg.1387	chromosome_pilon_1403754_1404704	1403754	1404704	+	Periplasmic nitrate reductase component NapL
NapD	fig|6666666.446094.peg.1389	chromosome_pilon_1405249_1405638	1405249	1405638	+	Periplasmic nitrate reductase component NapD
nitrite reductase
nirS	fig|6666666.446094.peg.1797	chromosome_pilon_1802662_1804302	1802662	1804302	+	Cytochrome cd1 nitrite reductase (EC:1.7.2.1)
-	fig|6666666.446094.peg.1798	chromosome_pilon_1804525_1804830	1804525	1804830	+	cytochrome d1 heme region
nirJ	fig|6666666.446094.peg.1799	chromosome_pilon_1804830_1805951	1804830	1805951	+	Heme d1 biosynthesis protein NirJ
nirF	fig|6666666.446094.peg.1800	chromosome_pilon_1805951_1807087	1805951	1807087	+	Heme d1 biosynthesis protein NirF
-	fig|6666666.446094.peg.1801	chromosome_pilon_1807087_1807827	1807087	1807827	+	Uroporphyrinogen-III methyltransferase (EC 2.1.1.107)
Nitric-oxide reductase
NorE	fig|6666666.446094.peg.1149	chromosome_pilon_1168984_1168388	1168984	1168388	-	Nitric oxide reductase activation protein NorE
NorQ	fig|6666666.446094.peg.1150	chromosome_pilon_1169768_1168971	1169768	1168971	-	Nitric oxide reductase activation protein NorQ
NorD	fig|6666666.446094.peg.1151	chromosome_pilon_1171581_1169782	1171581	1169782	-	Nitric oxide reductase activation protein NorD
NorB	fig|6666666.446094.peg.1152	chromosome_pilon_1172970_1171603	1172970	1171603	-	Nitric-oxide reductase subunit B (EC 1.7.99.7)
NorC	fig|6666666.446094.peg.1153	chromosome_pilon_1173425_1172979	1173425	1172979	-	Nitric-oxide reductase subunit C (EC 1.7.99.7)
nitrous oxide
-	fig|6666666.446094.peg.1157	chromosome_pilon_1177958_1175361	1177958	1175361	-	Nitrous-oxide reductase (EC 1.7.99.6)
-	fig|6666666.446094.peg.1180	chromosome_pilon_1205902_1208502	1205902	1208502	+	Nitrous-oxide reductase (EC 1.7.99.6)
NosD	fig|6666666.446094.peg.1182	chromosome_pilon_1209474_1210691	1209474	1210691	+	Nitrous oxide reductase maturation protein NosD
NosG	fig|6666666.446094.peg.1183	chromosome_pilon_1210694_1211434	1210694	1211434	+	Ferredoxin-type protein NapG (periplasmic nitrate reductase)
NosC	fig|6666666.446094.peg.1184	chromosome_pilon_1211444_1212088	1211444	1212088	+	FIG01282305: hypothetical protein
NosC	fig|6666666.446094.peg.1185	chromosome_pilon_1212092_1212586	1212092	1212586	+	hypothetical protein
NosH	fig|6666666.446094.peg.1186	chromosome_pilon_1212621_1213526	1212621	1213526	+	Polyferredoxin NapH (periplasmic nitrate reductase)
NosF	fig|6666666.446094.peg.1187	chromosome_pilon_1213530_1214168	1213530	1214168	+	Nitrous oxide reductase maturation protein NosF (ATPase)
NosY	fig|6666666.446094.peg.1189	chromosome_pilon_1214641_1215468	1214641	1215468	+	Nitrous oxide reductase maturation transmembrane protein NosY
NosL	fig|6666666.446094.peg.1190	chromosome_pilon_1215483_1215956	1215483	1215956	+	NosL protein
NosL	fig|6666666.446094.peg.1193	chromosome_pilon_1217605_1217159	1217605	1217159	-	Nitrous oxide reductase maturation protein, outer-membrane lipoprotein NosL
CO2 fixation
OorD	fig|6666666.446094.peg.953	chromosome_pilon_970419_970754	970419	970754	+	2-oxoglutarate oxidoreductase, delta subunit, putative (EC 1.2.7.3)
OorA	fig|6666666.446094.peg.954	chromosome_pilon_970754_971887	970754	971887	+	2-oxoglutarate oxidoreductase, alpha subunit (EC 1.2.7.3)
OorB	fig|6666666.446094.peg.955	chromosome_pilon_971889_972746	971889	972746	+	2-oxoglutarate oxidoreductase, beta subunit (EC 1.2.7.3)
OorC	fig|6666666.446094.peg.956	chromosome_pilon_972758_973315	972758	973315	+	2-oxoglutarate oxidoreductase, gamma subunit (EC 1.2.7.3)
Icd	fig|6666666.446094.peg.948	chromosome_pilon_963377_965575	963377	965575	+	Isocitrate dehydrogenase [NADP] (EC 1.1.1.42); Monomeric isocitrate dehydrogenase [NADP] (EC 1.1.1.42)
Acly	fig|6666666.446094.peg.482	chromosome_pilon_457199_458533	457199	458533	+	ATP-citrate (pro-S-)-lyase, subunit 1 (EC 2.3.3.8)
Acly	fig|6666666.446094.peg.483	chromosome_pilon_458543_460357	458543	460357	+	ATP-citrate (pro-S-)-lyase, subunit 2 (EC 2.3.3.8)
PorC	fig|6666666.446094.peg.1752	chromosome_pilon_1758011_1757454	1758011	1757454	-	Pyruvate:ferredoxin oxidoreductase, gamma subunit (EC 1.2.7.1)
PorD	fig|6666666.446094.peg.1751	chromosome_pilon_1757443_1757048	1757443	1757048	-	Pyruvate:ferredoxin oxidoreductase, delta subunit (EC 1.2.7.1)
PorA	fig|6666666.446094.peg.1750	chromosome_pilon_1757048_1755825	1757048	1755825	-	Pyruvate:ferredoxin oxidoreductase, alpha subunit (EC 1.2.7.1)
PorB	fig|6666666.446094.peg.1749	chromosome_pilon_1755814_1754858	1755814	1754858	-	Pyruvate:ferredoxin oxidoreductase, beta subunit (EC 1.2.7.1)

## Sheet: GYSZ_1
	feature_id	location	start	stop	strand	function
Sulfur metabolism
Sulfide oxidation
Type II Sqr	fig|6666666.466149.peg.25	GYSZ_1chromosome_27029_25539	27029	25539	-	FAD-dependent pyridine nucleotide-disulphide oxidoreductase
Type IV Sqr	fig|6666666.466149.peg.632	GYSZ_1chromosome_607408_608877	607408	608877	+	Sulfide:quinone oxidoreductase
Type VI Sqr	fig|6666666.466149.peg.150	GYSZ_1chromosome_152106_150922	152106	150922	-	FAD-dependent pyridine nucleotide-disulphide oxidoreductase
Thiosulfate oxidation
SoxC	fig|6666666.466149.peg.73	GYSZ_1chromosome_76626_77942	76626	77942	+	Sulfur oxidation molybdopterin C protein
SoxD	fig|6666666.466149.peg.74	GYSZ_1chromosome_77920_79056	77920	79056	+	Cytochrome c, class I
SoxY	fig|6666666.466149.peg.75	GYSZ_1chromosome_79075_79527	79075	79527	+	Sulfur oxidation protein SoxY
SoxZ	fig|6666666.466149.peg.76	GYSZ_1chromosome_79575_79883	79575	79883	+	Sulfur oxidation protein SoxZ
Sulfite oxidation
SorA	fig|6666666.466149.peg.2097	GYSZ_1chromosome_2123892_2125085	2123892	2125085	+	Twin-arginine translocation pathway signal
SorB	fig|6666666.466149.peg.2098	GYSZ_1chromosome_2125095_2125415	2125095	2125415	+	Cytochrome c551/c552
Assimilatory sulfate reduction
Sat	fig|6666666.466149.peg.987	GYSZ_1chromosome_982268_981078	982268	981078	-	Sulfate adenylyltransferase (EC 2.7.7.4)
CysC	fig|6666666.466149.peg.744	GYSZ_1chromosome_726044_726769	726044	726769	+	Adenylylsulfate kinase (EC 2.7.1.25)
CysC	fig|6666666.466149.peg.745	GYSZ_1chromosome_726759_727364	726759	727364	+	Adenylylsulfate kinase (EC 2.7.1.25)
CysD	fig|6666666.466149.peg.742	GYSZ_1chromosome_723670_724581	723670	724581	+	Sulfate adenylyltransferase subunit 2 (EC 2.7.7.4)
CysN	fig|6666666.466149.peg.743	GYSZ_1chromosome_724581_726044	724581	726044	+	Sulfate adenylyltransferase subunit 1 (EC 2.7.7.4)
Hydrogen metabolism
Group 2 hydrogenases
HupV	fig|6666666.466149.peg.837	GYSZ_1chromosome_838603_839862	838603	839862	+	Quinone-reactive Ni/Fe-hydrogenase large chain (EC 1.12.5.1)
HupS	fig|6666666.466149.peg.838	GYSZ_1chromosome_839988_841226	839988	841226	+	quinone-reactive Ni/Fe-hydrogenase, small subunit
Group 1 hydrogenases
HydB	fig|6666666.466149.peg.839	GYSZ_1chromosome_841226_842974	841226	842974	+	Quinone-reactive Ni/Fe-hydrogenase large chain (EC 1.12.5.1)
HydC	fig|6666666.466149.peg.840	GYSZ_1chromosome_842985_843686	842985	843686	+	Ni,Fe-hydrogenase I cytochrome b subunit
HydD	fig|6666666.466149.peg.841	GYSZ_1chromosome_843761_844327	843761	844327	+	Hydrogenase maturation protease (EC 3.4.24.-)
HypF	fig|6666666.466149.peg.843	GYSZ_1chromosome_845704_847857	845704	847857	+	[NiFe] hydrogenase metallocenter assembly protein HypF
HypB	fig|6666666.466149.peg.848	GYSZ_1chromosome_852236_853012	852236	853012	+	[NiFe] hydrogenase nickel incorporation-associated protein HypB
HypC	fig|6666666.466149.peg.849	GYSZ_1chromosome_853012_853275	853012	853275	+	[NiFe] hydrogenase metallocenter assembly protein HypC
HypD	fig|6666666.466149.peg.850	GYSZ_1chromosome_853272_854414	853272	854414	+	[NiFe] hydrogenase metallocenter assembly protein HypD
HypE	fig|6666666.466149.peg.854	GYSZ_1chromosome_856865_857863	856865	857863	+	[NiFe] hydrogenase metallocenter assembly protein HypE
HoxX	fig|6666666.466149.peg.855	GYSZ_1chromosome_857865_859514	857865	859514	+	Hydrogenase assembly protein HoxX
HypA	fig|6666666.466149.peg.856	GYSZ_1chromosome_859507_859848	859507	859848	+	[NiFe] hydrogenase nickel incorporation protein HypA
HydA	fig|6666666.466149.peg.205	GYSZ_1chromosome_207533_209938	207533	209938	+	quinone-reactive Ni/Fe-hydrogenase, small subunit
HydB	fig|6666666.466149.peg.206	GYSZ_1chromosome_209925_211592	209925	211592	+	Uptake hydrogenase large subunit (EC 1.12.99.6)
Nitrogen metabolism
Assimilatory nitrate reduction
NirA	fig|6666666.466149.peg.583	GYSZ_1chromosome_560474_558777	560474	558777	-	Ferredoxin--nitrite reductase (EC 1.7.7.1)
NirA	fig|6666666.466149.peg.1619	GYSZ_1chromosome_1628643_1626739	1628643	1626739	-	Ferredoxin--nitrite reductase (EC 1.7.7.1)
NasA	fig|6666666.466149.peg.1620	GYSZ_1chromosome_1630931_1628640	1630931	1628640	-	Assimilatory nitrate reductase large subunit (EC:1.7.99.4)
NfrD	fig|6666666.466149.peg.1621	GYSZ_1chromosome_1632519_1630936	1632519	1630936	-	Anaerobic dimethyl sulfoxide reductase chain B (EC 1.8.5.3)
NasA	fig|6666666.466149.peg.1624	GYSZ_1chromosome_1637042_1635060	1637042	1635060	-	Assimilatory nitrate reductase large subunit (EC:1.7.99.4)
Denitrification
nitrate reductase
NapA	fig|6666666.466149.peg.1648	GYSZ_1chromosome_1664287_1667109	1664287	1667109	+	Periplasmic nitrate reductase precursor (EC 1.7.99.4)
NapG	fig|6666666.466149.peg.1649	GYSZ_1chromosome_1667126_1667953	1667126	1667953	+	Ferredoxin-type protein NapG (periplasmic nitrate reductase)
NapH	fig|6666666.466149.peg.1650	GYSZ_1chromosome_1667953_1668795	1667953	1668795	+	Polyferredoxin NapH (periplasmic nitrate reductase)
NapB	fig|6666666.466149.peg.1651	GYSZ_1chromosome_1668797_1669510	1668797	1669510	+	Nitrate reductase cytochrome c550-type subunit
NapF	fig|6666666.466149.peg.1652	GYSZ_1chromosome_1669519_1670013	1669519	1670013	+	Ferredoxin-type protein NapF (periplasmic nitrate reductase)
NapL	fig|6666666.466149.peg.1653	GYSZ_1chromosome_1670006_1670953	1670006	1670953	+	Periplasmic nitrate reductase component
NapD	fig|6666666.466149.peg.1654	GYSZ_1chromosome_1670974_1671360	1670974	1671360	+	Periplasmic nitrate reductase component
nitrite reductase
NirS	fig|6666666.466149.peg.340	GYSZ_1chromosome_314267_315907	314267	315907	+	Cytochrome cd1 nitrite reductase (EC:1.7.2.1)
-	fig|6666666.466149.peg.341	GYSZ_1chromosome_316123_316428	316123	316428	+	cytochrome d1 heme region
NirF	fig|6666666.466149.peg.342	GYSZ_1chromosome_316428_317546	316428	317546	+	Heme d1 biosynthesis protein NirJ
NirJ	fig|6666666.466149.peg.343	GYSZ_1chromosome_317551_318684	317551	318684	+	Heme d1 biosynthesis protein NirF
-	fig|6666666.466149.peg.344	GYSZ_1chromosome_318684_319427	318684	319427	+	Uroporphyrinogen-III methyltransferase (EC 2.1.1.107)
Nitric-oxide reductase
NorB	fig|6666666.466149.peg.337	GYSZ_1chromosome_311970_312623	311970	312623	+	Nitric-oxide reductase subunit C (EC 1.7.99.7)
NorC	fig|6666666.466149.peg.338	GYSZ_1chromosome_312613_314034	312613	314034	+	Nitric-oxide reductase subunit B (EC 1.7.99.7)
Nitrous oxide reductase
NosL	fig|6666666.466149.peg.1418	GYSZ_1chromosome_1428166_1427039	1428166	1427039	-	Nitrous oxide reductase maturation protein, outer-membrane lipoprotein NosL
-	fig|6666666.466149.peg.1774	GYSZ_1chromosome_1789113_1786498	1789113	1786498	-	Nitrous-oxide reductase (EC 1.7.99.6)
NosD	fig|6666666.466149.peg.566	GYSZ_1chromosome_546348_547559	546348	547559	+	Nitrous oxide reductase maturation protein NosD
NosG	fig|6666666.466149.peg.567	GYSZ_1chromosome_547562_548302	547562	548302	+	Ferredoxin-type protein NapG (periplasmic nitrate reductase)
NosC1	fig|6666666.466149.peg.568	GYSZ_1chromosome_548331_548888	548331	548888	+	FIG01282305: hypothetical protein
NosC2	fig|6666666.466149.peg.569	GYSZ_1chromosome_548890_549369	548890	549369	+	hypothetical protein
NosH	fig|6666666.466149.peg.570	GYSZ_1chromosome_549379_550284	549379	550284	+	Polyferredoxin NapH (periplasmic nitrate reductase)
NosF	fig|6666666.466149.peg.571	GYSZ_1chromosome_550287_550925	550287	550925	+	Nitrous oxide reductase maturation protein NosF (ATPase)
NosY	fig|6666666.466149.peg.573	GYSZ_1chromosome_551358_552185	551358	552185	+	Nitrous oxide reductase maturation transmembrane protein NosY
NosL	fig|6666666.466149.peg.574	GYSZ_1chromosome_552194_552664	552194	552664	+	Nitrous oxide reductase maturation protein, outer-membrane lipoprotein NosL
NosD	fig|6666666.466149.peg.576	GYSZ_1chromosome_553200_554414	553200	554414	+	Nitrous oxide reductase maturation protein NosD
NosL	fig|6666666.466149.peg.577	GYSZ_1chromosome_554853_554416	554853	554416	-	Nitrous oxide reductase maturation protein, outer-membrane lipoprotein NosL
CO2 fixation
OorC	fig|6666666.466149.peg.1189	GYSZ_1chromosome_1177708_1177154	1177708	1177154	-	2-oxoglutarate oxidoreductase, gamma subunit (EC 1.2.7.3)
OorB	fig|6666666.466149.peg.1190	GYSZ_1chromosome_1178577_1177720	1178577	1177720	-	2-oxoglutarate oxidoreductase, beta subunit (EC 1.2.7.3)
OorA	fig|6666666.466149.peg.1191	GYSZ_1chromosome_1179724_1178579	1179724	1178579	-	2-oxoglutarate oxidoreductase, alpha subunit (EC 1.2.7.3)
OorD	fig|6666666.466149.peg.1192	GYSZ_1chromosome_1180071_1179724	1180071	1179724	-	2-oxoglutarate oxidoreductase, delta subunit, putative (EC 1.2.7.3)
Icd	fig|6666666.466149.peg.1197	GYSZ_1chromosome_1186974_1184800	1186974	1184800	-	Isocitrate dehydrogenase [NADP] (EC 1.1.1.42); Monomeric isocitrate dehydrogenase [NADP] (EC 1.1.1.42)
Acly	fig|6666666.466149.peg.478	GYSZ_1chromosome_452831_454162	452831	454162	+	ATP-citrate (pro-S-)-lyase, subunit 1 (EC 2.3.3.8)
Acly	fig|6666666.466149.peg.479	GYSZ_1chromosome_454172_455986	454172	455986	+	ATP-citrate (pro-S-)-lyase, subunit 2 (EC 2.3.3.8)
porB	fig|6666666.466149.peg.2219	GYSZ_1chromosome_2244772_2243816	2244772	2243816	-	Pyruvate:ferredoxin oxidoreductase, beta subunit (EC 1.2.7.1)
PorA	fig|6666666.466149.peg.2220	GYSZ_1chromosome_2246007_2244784	2246007	2244784	-	Pyruvate:ferredoxin oxidoreductase, alpha subunit (EC 1.2.7.1)
PorD	fig|6666666.466149.peg.2221	GYSZ_1chromosome_2246405_2246010	2246405	2246010	-	Pyruvate:ferredoxin oxidoreductase, delta subunit (EC 1.2.7.1)
PorC	fig|6666666.466149.peg.2222	GYSZ_1chromosome_2246973_2246416	2246973	2246416	-	Pyruvate:ferredoxin oxidoreductase, gamma subunit (EC 1.2.7.1)

## Sheet: GD1
	feature_id	location	start	stop	strand	function
Sulfur metabolism
Sulfide oxidation
Type II Sqr	fig|6666666.448282.peg.1217	AFRZ01000001.1_1241196_1242686	1241196	1242686	+	FAD-dependent pyridine nucleotide-disulphide oxidoreductase
Type II Sqr	fig|6666666.448282.peg.1160	AFRZ01000001.1_1180592_1179105	1180592	1179105	-	FAD-dependent pyridine nucleotide-disulphide oxidoreductase
Type III Sqr	fig|6666666.448282.peg.1594	AFRZ01000001.1_1615492_1614302	1615492	1614302	-	FAD-dependent pyridine nucleotide-disulphide oxidoreductase
Type IV Sqr	fig|6666666.448282.peg.2078	AFRZ01000001.1_2116921_2118390	2116921	2118390	+	Sulfide:quinone oxidoreductase
Type VI Sqr	fig|6666666.448282.peg.1395	AFRZ01000001.1_1424717_1423533	1424717	1423533	-	FAD-dependent pyridine nucleotide-disulphide oxidoreductase
Thiosulfate oxidation
SoxB	fig|6666666.448282.peg.57	AFRZ01000001.1_58716_56956	58716	56956	-	Sulfur oxidation protein SoxB
SoxA	fig|6666666.448282.peg.58	AFRZ01000001.1_59499_58726	59499	58726	-	sulfur oxidation protein SoxA
SoxZ	fig|6666666.448282.peg.59	AFRZ01000001.1_59838_59503	59838	59503	-	Sulfur oxidation protein SoxZ
SoxY	fig|6666666.448282.peg.60	AFRZ01000001.1_60359_59889	60359	59889	-	Sulfur oxidation protein SoxY
SoxX	fig|6666666.448282.peg.61	AFRZ01000001.1_60927_60373	60927	60373	-	Sulfur oxidation protein SoxX
SoxZ	fig|6666666.448282.peg.1155	AFRZ01000001.1_1175122_1174823	1175122	1174823	-	sulfur oxidation protein SoxZ
SoxY	fig|6666666.448282.peg.1156	AFRZ01000001.1_1175640_1175179	1175640	1175179	-	Sulfur oxidation protein SoxY
SoxD	fig|6666666.448282.peg.1157	AFRZ01000001.1_1176914_1175679	1176914	1175679	-	membrane c-type cytochrome cy
SoxC	fig|6666666.448282.peg.1158	AFRZ01000001.1_1178193_1176895	1178193	1176895	-	Sulfur oxidation molybdopterin C protein
Sulfite oxidation
SorA	fig|6666666.448282.peg.1124	AFRZ01000001.1_1145246_1146439	1145246	1146439	+	Twin-arginine translocation pathway signal
SorB	fig|6666666.448282.peg.1125	AFRZ01000001.1_1146449_1146757	1146449	1146757	+	Cytochrome c551/c552
Assimilatory sulfate reduction
Sat	fig|6666666.448282.peg.548	AFRZ01000001.1_578638_579828	578638	579828	+	Sulfate adenylyltransferase (EC 2.7.7.4) SAT
CysC	fig|6666666.448282.peg.500	AFRZ01000001.1_523485_524210	523485	524210	+	Adenylylsulfate kinase (EC 2.7.1.25) cysC
CysC	fig|6666666.448282.peg.501	AFRZ01000001.1_524207_524806	524207	524806	+	Adenylylsulfate kinase (EC 2.7.1.25) CYSC
CysN	fig|6666666.448282.peg.2497	AFRZ01000001.1_2538874_2537462	2538874	2537462	-	Sulfate adenylyltransferase subunit 1 (EC 2.7.7.4)
CysD	fig|6666666.448282.peg.2498	AFRZ01000001.1_2539787_2538876	2539787	2538876	-	Sulfate adenylyltransferase subunit 2 (EC 2.7.7.4)
CysD	fig|6666666.448282.peg.498	AFRZ01000001.1_521117_522025	521117	522025	+	Sulfate adenylyltransferase subunit 2 (EC 2.7.7.4)cysD
CysN	fig|6666666.448282.peg.499	AFRZ01000001.1_522025_523485	522025	523485	+	Sulfate adenylyltransferase subunit 1 (EC 2.7.7.4)
CysH	fig|6666666.448282.peg.2499	AFRZ01000001.1_2540504_2539797	2540504	2539797	-	Phosphoadenylyl-sulfate reductase [thioredoxin] (EC 1.8.4.8) / Adenylyl-sulfate reductase [thioredoxin] (EC 1.8.4.10)
CysI	fig|6666666.448282.peg.2496	AFRZ01000001.1_2537453_2535864	2537453	2535864	-	Ferredoxin--sulfite reductase (EC 1.8.7.1)cysI
Hydrogen metabolism
Group 2 hydrogenases
HupV	fig|6666666.448282.peg.2232	AFRZ01000001.1_2284886_2286145	2284886	2286145	+	HyaB-Ni,Fe-hydrogenase I large subunit-Quinone-reactive Ni/Fe-hydrogenase large chain (EC 1.12.5.1)
HupS	fig|6666666.448282.peg.2233	AFRZ01000001.1_2286391_2287542	2286391	2287542	+	Quinone-reactive Ni/Fe-hydrogenase small chain precursor (EC 1.12.5.1)
Group 1 hydrogenases
HydB	fig|6666666.448282.peg.2226	AFRZ01000001.1_2278863_2280614	2278863	2280614	+	HyaB-Ni,Fe-hydrogenase I large subunit-Quinone-reactive Ni/Fe-hydrogenase large chain (EC 1.12.5.1)
HydC	fig|6666666.448282.peg.2227	AFRZ01000001.1_2280625_2281320	2280625	2281320	+	Ni,Fe-hydrogenase I cytochrome b subunit
HydD	fig|6666666.448282.peg.2228	AFRZ01000001.1_2281393_2281953	2281393	2281953	+	Hydrogenase maturation protease (EC 3.4.24.-)
HydA	fig|6666666.448282.peg.2233	AFRZ01000001.1_2286391_2287542	2286391	2287542	+	Quinone-reactive Ni/Fe-hydrogenase small chain precursor (EC 1.12.5.1)
HydB	fig|6666666.448282.peg.2234	AFRZ01000001.1_2287556_2289289	2287556	2289289	+	Quinone-reactive Ni/Fe-hydrogenase large chain (EC 1.12.5.1)
HydC	fig|6666666.448282.peg.2235	AFRZ01000001.1_2289301_2290002	2289301	2290002	+	Quinone-reactive Ni/Fe hydrogenase, cytochrome b subunit
HydD	fig|6666666.448282.peg.2236	AFRZ01000001.1_2290122_2290676	2290122	2290676	+	Hydrogenase maturation protease (EC 3.4.24.-)
HydE	fig|6666666.448282.peg.2237	AFRZ01000001.1_2290667_2292340	2290667	2292340	+	Protein hydE
HypF	fig|6666666.448282.peg.2238	AFRZ01000001.1_2292321_2294522	2292321	2294522	+	[NiFe] hydrogenase metallocenter assembly protein HypF
HypB	fig|6666666.448282.peg.2241	AFRZ01000001.1_2295943_2296755	2295943	2296755	+	[NiFe] hydrogenase nickel incorporation-associated protein HypB
HypC	fig|6666666.448282.peg.2242	AFRZ01000001.1_2296755_2297045	2296755	2297045	+	[NiFe] hydrogenase metallocenter assembly protein HypC
HypD	fig|6666666.448282.peg.2243	AFRZ01000001.1_2297047_2298189	2297047	2298189	+	[NiFe] hydrogenase metallocenter assembly protein HypD
HypE	fig|6666666.448282.peg.2250	AFRZ01000001.1_2303809_2304807	2303809	2304807	+	[NiFe] hydrogenase metallocenter assembly protein HypE
HoxX	fig|6666666.448282.peg.2251	AFRZ01000001.1_2304810_2306456	2304810	2306456	+	Hydrogenase assembly protein HoxX
HypA	fig|6666666.448282.peg.2252	AFRZ01000001.1_2306449_2306790	2306449	2306790	+	[NiFe] hydrogenase nickel incorporation protein HypA
HydA	fig|6666666.448282.peg.2360	AFRZ01000001.1_2403480_2405903	2403480	2405903	+	quinone-reactive Ni/Fe-hydrogenase, small subunit-Ni,Fe-hydrogenase I small subunit-HyaA
HydB	fig|6666666.448282.peg.2363	AFRZ01000001.1_2407971_2409665	2407971	2409665	+	Uptake hydrogenase large subunit (EC 1.12.99.6)-Ni,Fe-hydrogenase I large subunit -HyaB
Group 4 hydrogenases
EchA	fig|6666666.448282.peg.2366	AFRZ01000001.1_2413874_2415637	2413874	2415637	+	EchA-pesticidal protein Cry5Ba [Sulfurimonas gotlandica]-Energy-conserving hydrogenase (ferredoxin), subunit A
EchB	fig|6666666.448282.peg.2367	AFRZ01000001.1_2415634_2416458	2415634	2416458	+	EchB-Formate hydrogenlyase subunit 4-Energy-conserving hydrogenase (ferredoxin), subunit B
EchC	fig|6666666.448282.peg.2368	AFRZ01000001.1_2416451_2417005	2416451	2417005	+	EchC-Ni,Fe-hydrogenase III small subunit-Energy-conserving hydrogenase (ferredoxin), subunit C
EchD	fig|6666666.448282.peg.2369	AFRZ01000001.1_2416992_2417339	2416992	2417339	+	EchD-HycE1-Ni,Fe-hydrogenase III component G
EchE	fig|6666666.448282.peg.2377	AFRZ01000001.1_2422808_2423896	2422808	2423896	+	HycE2-Ni,Fe-hydrogenase III large subunit
EchF	fig|6666666.448282.peg.2378	AFRZ01000001.1_2423897_2424292	2423897	2424292	+	hypothetical protein
Nitrogen metabolism
Assimilatory nitrate reduction
NirA	fig|6666666.448282.peg.2451	AFRZ01000001.1_2499793_2498087	2499793	2498087	-	Ferredoxin--nitrite reductase (EC 1.7.7.1)
NirA	fig|6666666.448282.peg.400	AFRZ01000001.1_411151_409238	411151	409238	-	Ferredoxin--nitrite reductase (EC 1.7.7.1)
NasA	fig|6666666.448282.peg.401	AFRZ01000001.1_413517_411229	413517	411229	-	Assimilatory nitrate reductase large subunit (EC:1.7.99.4)
NfrD	fig|6666666.448282.peg.403	AFRZ01000001.1_415772_414204	415772	414204	-	Anaerobic dimethyl sulfoxide reductase chain B (EC 1.8.5.3)
Denitrification
nitrate reductase
NapA	fig|6666666.448282.peg.589	AFRZ01000001.1_619507_622326	619507	622326	+	Periplasmic nitrate reductase precursor (EC 1.7.99.4)
NapG	fig|6666666.448282.peg.590	AFRZ01000001.1_622368_623180	622368	623180	+	Ferredoxin-type protein NapG (periplasmic nitrate reductase)
NapH	fig|6666666.448282.peg.591	AFRZ01000001.1_623288_624007	623288	624007	+	Polyferredoxin NapH (periplasmic nitrate reductase)
NapB	fig|6666666.448282.peg.592	AFRZ01000001.1_624010_624714	624010	624714	+	Nitrate reductase cytochrome c550-type subunit
NapF	fig|6666666.448282.peg.593	AFRZ01000001.1_624714_625208	624714	625208	+	Ferredoxin-type protein NapF (periplasmic nitrate reductase)
NapL	fig|6666666.448282.peg.594	AFRZ01000001.1_625209_626159	625209	626159	+	Periplasmic nitrate reductase component NapL
NapD	fig|6666666.448282.peg.595	AFRZ01000001.1_626183_626572	626183	626572	+	Periplasmic nitrate reductase component NapD
nitrite reductase
-	fig|6666666.448282.peg.1401	AFRZ01000001.1_1429924_1429184	1429924	1429184	-	Uroporphyrinogen-III methyltransferase (EC 2.1.1.107)
NirF	fig|6666666.448282.peg.1402	AFRZ01000001.1_1431060_1429924	1431060	1429924	-	Heme d1 biosynthesis protein NirF
NirJ	fig|6666666.448282.peg.1403	AFRZ01000001.1_1432181_1431060	1432181	1431060	-	Heme d1 biosynthesis protein NirJ
-	fig|6666666.448282.peg.1404	AFRZ01000001.1_1432486_1432181	1432486	1432181	-	Cytochrome c, class I
NirS	fig|6666666.448282.peg.1405	AFRZ01000001.1_1434365_1432725	1434365	1432725	-	Cytochrome cd1 nitrite reductase (EC:1.7.2.1)
Nitric-oxide reductase
NorB	fig|6666666.448282.peg.1407	AFRZ01000001.1_1436025_1434592	1436025	1434592	-	Nitric-oxide reductase subunit B (EC 1.7.99.7)
NorC	fig|6666666.448282.peg.1408	AFRZ01000001.1_1436668_1436015	1436668	1436015	-	Nitric-oxide reductase subunit C (EC 1.7.99.7)
nitrous oxide
NosD	fig|6666666.448282.peg.2325	AFRZ01000001.1_2369941_2368709	2369941	2368709	-	Nitrous oxide reductase maturation protein NosD
NosL	fig|6666666.448282.peg.2327	AFRZ01000001.1_2370957_2370487	2370957	2370487	-	Nitrous oxide reductase maturation protein, outer-membrane lipoprotein NosL
NosY	fig|6666666.448282.peg.2328	AFRZ01000001.1_2371809_2370982	2371809	2370982	-	Nitrous oxide reductase maturation transmembrane protein NosY
NosF	fig|6666666.448282.peg.2330	AFRZ01000001.1_2372886_2372248	2372886	2372248	-	Nitrous oxide reductase maturation protein NosF (ATPase)
NosH	fig|6666666.448282.peg.2331	AFRZ01000001.1_2373795_2372890	2373795	2372890	-	Polyferredoxin NapH (periplasmic nitrate reductase)
NosC	fig|6666666.448282.peg.2332	AFRZ01000001.1_2374351_2373824	2374351	2373824	-	hypothetical protein
NosC	fig|6666666.448282.peg.2333	AFRZ01000001.1_2374974_2374351	2374974	2374351	-	FIG01282305: hypothetical protein
NosG	fig|6666666.448282.peg.2334	AFRZ01000001.1_2375723_2374983	2375723	2374983	-	Ferredoxin-type protein NapG (periplasmic nitrate reductase)
NosD	fig|6666666.448282.peg.2335	AFRZ01000001.1_2376943_2375726	2376943	2375726	-	Nitrous oxide reductase maturation protein NosD
NosZ	fig|6666666.448282.peg.2337	AFRZ01000001.1_2380790_2378163	2380790	2378163	-	Nitrous-oxide reductase (EC 1.7.99.6)
NosL	fig|6666666.448282.peg.29	AFRZ01000001.1_35163_34714	35163	34714	-	Nitrous oxide reductase maturation protein, outer-membrane lipoprotein NosL
NosL	fig|6666666.448282.peg.36	AFRZ01000001.1_41164_40067	41164	40067	-	Nitrous oxide reductase maturation protein, outer-membrane lipoprotein NosL
CO2 fixation
OorD	fig|6666666.448282.peg.2652	AFRZ01000001.1_2710587_2710892	2710587	2710892	+	2-oxoglutarate oxidoreductase, delta subunit, putative (EC 1.2.7.3)
OorA	fig|6666666.448282.peg.2653	AFRZ01000001.1_2710892_2712025	2710892	2712025	+	2-oxoglutarate oxidoreductase, alpha subunit (EC 1.2.7.3)
OorB	fig|6666666.448282.peg.2654	AFRZ01000001.1_2712027_2712884	2712027	2712884	+	2-oxoglutarate oxidoreductase, beta subunit (EC 1.2.7.3)
OorC	fig|6666666.448282.peg.2655	AFRZ01000001.1_2712894_2713448	2712894	2713448	+	2-oxoglutarate oxidoreductase, gamma subunit (EC 1.2.7.3)
Icd	fig|6666666.448282.peg.2643	AFRZ01000001.1_2698693_2700867	2698693	2700867	+	Isocitrate dehydrogenase [NADP] (EC 1.1.1.42); Monomeric isocitrate dehydrogenase [NADP] (EC 1.1.1.42)
Acly	fig|6666666.448282.peg.1934	AFRZ01000001.1_1957275_1958612	1957275	1958612	+	ATP-citrate (pro-S-)-lyase, subunit 1 (EC 2.3.3.8)
Acly	fig|6666666.448282.peg.1935	AFRZ01000001.1_1958622_1960436	1958622	1960436	+	ATP-citrate (pro-S-)-lyase, subunit 2 (EC 2.3.3.8)
PorC	fig|6666666.448282.peg.1523	AFRZ01000001.1_1546064_1546621	1546064	1546621	+	Pyruvate:ferredoxin oxidoreductase, gamma subunit (EC 1.2.7.1)
PorD	fig|6666666.448282.peg.1524	AFRZ01000001.1_1546632_1547024	1546632	1547024	+	Pyruvate:ferredoxin oxidoreductase, delta subunit (EC 1.2.7.1)
PorA	fig|6666666.448282.peg.1525	AFRZ01000001.1_1547027_1548250	1547027	1548250	+	Pyruvate:ferredoxin oxidoreductase, alpha subunit (EC 1.2.7.1)
PorB	fig|6666666.448282.peg.1526	AFRZ01000001.1_1548260_1549216	1548260	1549216	+	Pyruvate:ferredoxin oxidoreductase, beta subunit (EC 1.2.7.1)

## Sheet: AST-10
	feature_id	location	start	stop	strand	function
Sulfur metabolism
Sulfide oxidation
Type II Sqr	fig|6666666.448204.peg.1786	gi|530451966|gb|AUPZ01000003.1|_72567_71077	72567	71077	-	FAD-dependent pyridine nucleotide-disulphide oxidoreductase
Type II Sqr	fig|6666666.448204.peg.959	gi|530451174|gb|AUPZ01000007.1|_19424_20833	19424	20833	+	FAD-dependent pyridine nucleotide-disulphide oxidoreductase
Type III Sqr	fig|6666666.448204.peg.1285	gi|530451512|gb|AUPZ01000005.1|_20327_21517	20327	21517	+	FAD-dependent pyridine nucleotide-disulphide oxidoreductase
Type IV Sqr	fig|6666666.448204.peg.910	gi|530451132|gb|AUPZ01000008.1|_11071_12540	11071	12540	+	Sulfide:quinone oxidoreductase
Type VI Sqr	fig|6666666.448204.peg.1023	gi|530451174|gb|AUPZ01000007.1|_75686_76864	75686	76864	+	FAD-dependent pyridine nucleotide-disulphide oxidoreductase
Thiosulfate oxidation
SoxB	fig|6666666.448204.peg.2127	gi|530452054|gb|AUPZ01000002.1|_329234_327468	329234	327468	-	Sulfur oxidation protein SoxB
SoxA	fig|6666666.448204.peg.2128	gi|530452054|gb|AUPZ01000002.1|_330018_329245	330018	329245	-	sulfur oxidation protein SoxA
SoxZ	fig|6666666.448204.peg.2129	gi|530452054|gb|AUPZ01000002.1|_330357_330022	330357	330022	-	Sulfur oxidation protein SoxZ
SoxY	fig|6666666.448204.peg.2130	gi|530452054|gb|AUPZ01000002.1|_330877_330407	330877	330407	-	Sulfur oxidation protein SoxY
SoxX	fig|6666666.448204.peg.2131	gi|530452054|gb|AUPZ01000002.1|_331406_330888	331406	330888	-	Sulfur oxidation protein SoxX
SoxC	fig|6666666.448204.peg.961	gi|530451174|gb|AUPZ01000007.1|_21824_23125	21824	23125	+	Sulfur oxidation molybdopterin C protein
SoxD	fig|6666666.448204.peg.963	gi|530451174|gb|AUPZ01000007.1|_23265_24320	23265	24320	+	membrane c-type cytochrome cy
SoxY	fig|6666666.448204.peg.964	gi|530451174|gb|AUPZ01000007.1|_24349_24810	24349	24810	+	Sulfur oxidation protein SoxY
SoxZ	fig|6666666.448204.peg.965	gi|530451174|gb|AUPZ01000007.1|_24867_25169	24867	25169	+	sulfur oxidation protein SoxZ
Sulfite oxidation
SorA	fig|6666666.448204.peg.1033	gi|530451174|gb|AUPZ01000007.1|_86077_87270	86077	87270	+	Twin-arginine translocation pathway signal
SorB	fig|6666666.448204.peg.1034	gi|530451174|gb|AUPZ01000007.1|_87272_87580	87272	87580	+	Cytochrome c551/c552
Assimilatory sulfate reduction
Sat	fig|6666666.448204.peg.152	gi|530446177|gb|AUPZ01000018.1|_9517_8327	9517	8327	-	Sulfate adenylyltransferase (EC 2.7.7.4)sat
Hydrogen metabolism
Group 2 hydrogenases
HupV	fig|6666666.448204.peg.1983	gi|530452054|gb|AUPZ01000002.1|_191558_190308	191558	190308	-	Quinone-reactive Ni/Fe-hydrogenase large chain (EC 1.12.5.1)
HupS	fig|6666666.448204.peg.1984	gi|530452054|gb|AUPZ01000002.1|_192441_191560	192441	191560	-	Quinone-reactive Ni/Fe-hydrogenase small chain precursor (EC 1.12.5.1)
Group 1 hydrogenases
HydA	fig|6666666.448204.peg.1969	gi|530452054|gb|AUPZ01000002.1|_174671_173724	174671	173724	-	[Ni/Fe] hydrogenase, group 1, small subunit
HydB	fig|6666666.448204.peg.1970	gi|530452054|gb|AUPZ01000002.1|_176234_174681	176234	174681	-	[Ni/Fe] hydrogenase, group 1, large subunit
HypA	fig|6666666.448204.peg.1971	gi|530452054|gb|AUPZ01000002.1|_176727_176386	176727	176386	-	[NiFe] hydrogenase nickel incorporation protein HypA
HoxX	fig|6666666.448204.peg.1972	gi|530452054|gb|AUPZ01000002.1|_178541_176952	178541	176952	-	Hydrogenase assembly protein HoxX
HypE	fig|6666666.448204.peg.1973	gi|530452054|gb|AUPZ01000002.1|_179661_178663	179661	178663	-	[NiFe] hydrogenase metallocenter assembly protein HypE
HypD	fig|6666666.448204.peg.1974	gi|530452054|gb|AUPZ01000002.1|_180800_179658	180800	179658	-	[NiFe] hydrogenase metallocenter assembly protein HypD
HypC	fig|6666666.448204.peg.1975	gi|530452054|gb|AUPZ01000002.1|_181092_180802	181092	180802	-	[NiFe] hydrogenase metallocenter assembly protein HypC
HypB	fig|6666666.448204.peg.1976	gi|530452054|gb|AUPZ01000002.1|_181874_181092	181874	181092	-	[NiFe] hydrogenase nickel incorporation-associated protein HypB
HypF	fig|6666666.448204.peg.1977	gi|530452054|gb|AUPZ01000002.1|_184307_182082	184307	182082	-	[NiFe] hydrogenase metallocenter assembly protein HypF
HydE	fig|6666666.448204.peg.1978	gi|530452054|gb|AUPZ01000002.1|_185974_184304	185974	184304	-	Protein hydE
HydD	fig|6666666.448204.peg.1979	gi|530452054|gb|AUPZ01000002.1|_186516_185971	186516	185971	-	Hydrogenase maturation protease (EC 3.4.24.-)
HydC	fig|6666666.448204.peg.1980	gi|530452054|gb|AUPZ01000002.1|_187246_186533	187246	186533	-	Quinone-reactive Ni/Fe hydrogenase, cytochrome b subunit
HydB	fig|6666666.448204.peg.1981	gi|530452054|gb|AUPZ01000002.1|_188990_187257	188990	187257	-	Quinone-reactive Ni/Fe-hydrogenase large chain (EC 1.12.5.1)
HydA	fig|6666666.448204.peg.1982	gi|530452054|gb|AUPZ01000002.1|_190154_189003	190154	189003	-	Quinone-reactive Ni/Fe-hydrogenase small chain precursor (EC 1.12.5.1)
Nitrogen metabolism
Assimilatory nitrate reduction
NirA	fig|6666666.448204.peg.2028	gi|530452054|gb|AUPZ01000002.1|_228783_230489	228783	230489	+	Ferredoxin--nitrite reductase (EC 1.7.7.1)
Denitrification
nitrate reductase
NapD	fig|6666666.448204.peg.1451	gi|530451512|gb|AUPZ01000005.1|_186727_186332	186727	186332	-	Periplasmic nitrate reductase component NapD
NapL	fig|6666666.448204.peg.1453	gi|530451512|gb|AUPZ01000005.1|_188148_187195	188148	187195	-	Periplasmic nitrate reductase component NapL
NapF	fig|6666666.448204.peg.1454	gi|530451512|gb|AUPZ01000005.1|_188647_188138	188647	188138	-	Ferredoxin-type protein NapF (periplasmic nitrate reductase)
NapB	fig|6666666.448204.peg.1455	gi|530451512|gb|AUPZ01000005.1|_189320_188655	189320	188655	-	Nitrate reductase cytochrome c550-type subunit
NapH	fig|6666666.448204.peg.1456	gi|530451512|gb|AUPZ01000005.1|_190152_189322	190152	189322	-	Polyferredoxin NapH (periplasmic nitrate reductase)
NapG	fig|6666666.448204.peg.1457	gi|530451512|gb|AUPZ01000005.1|_190967_190152	190967	190152	-	Ferredoxin-type protein NapG (periplasmic nitrate reductase)
NapA	fig|6666666.448204.peg.1458	gi|530451512|gb|AUPZ01000005.1|_193844_190995	193844	190995	-	Periplasmic nitrate reductase precursor (EC 1.7.99.4)
nitrite reductase
NirS	fig|6666666.448204.peg.1013	gi|530451174|gb|AUPZ01000007.1|_65723_67363	65723	67363	+	Cytochrome cd1 nitrite reductase (EC:1.7.2.1)
-	fig|6666666.448204.peg.1014	gi|530451174|gb|AUPZ01000007.1|_67570_67875	67570	67875	+	cytochrome d1 heme region
NirJ	fig|6666666.448204.peg.1015	gi|530451174|gb|AUPZ01000007.1|_67875_68999	67875	68999	+	Heme d1 biosynthesis protein NirJ
NirF	fig|6666666.448204.peg.1016	gi|530451174|gb|AUPZ01000007.1|_68989_70125	68989	70125	+	Heme d1 biosynthesis protein NirF
-	fig|6666666.448204.peg.1017	gi|530451174|gb|AUPZ01000007.1|_70125_70865	70125	70865	+	Uroporphyrinogen-III methyltransferase (EC 2.1.1.107)
Nitric-oxide reductase
NorC	fig|6666666.448204.peg.1011	gi|530451174|gb|AUPZ01000007.1|_63477_64079	63477	64079	+	Nitric-oxide reductase subunit C (EC 1.7.99.7)
NorB	fig|6666666.448204.peg.1012	gi|530451174|gb|AUPZ01000007.1|_64069_65502	64069	65502	+	Nitric-oxide reductase subunit B (EC 1.7.99.7)
-	fig|6666666.448204.peg.1291	gi|530451512|gb|AUPZ01000005.1|_26451_27644	26451	27644	+	Anaerobic nitric oxide reductase flavorubredoxin
nitrous oxide
-	fig|6666666.448204.peg.1576	gi|530451733|gb|AUPZ01000004.1|_89700_92294	89700	92294	+	Nitrous-oxide reductase (EC 1.7.99.6)
-	fig|6666666.448204.peg.2107	gi|530452054|gb|AUPZ01000002.1|_308998_311598	308998	311598	+	Nitrous-oxide reductase (EC 1.7.99.6)
NosD	fig|6666666.448204.peg.2109	gi|530452054|gb|AUPZ01000002.1|_312802_314019	312802	314019	+	Nitrous oxide reductase maturation protein NosD
NosG	fig|6666666.448204.peg.2110	gi|530452054|gb|AUPZ01000002.1|_314022_314762	314022	314762	+	Ferredoxin-type protein NapG (periplasmic nitrate reductase)
NosC	fig|6666666.448204.peg.2111	gi|530452054|gb|AUPZ01000002.1|_314772_315359	314772	315359	+	FIG01282305: hypothetical protein
NosC	fig|6666666.448204.peg.2112	gi|530452054|gb|AUPZ01000002.1|_315359_315865	315359	315865	+	hypothetical protein
NosH	fig|6666666.448204.peg.2113	gi|530452054|gb|AUPZ01000002.1|_315895_316800	315895	316800	+	Polyferredoxin NapH (periplasmic nitrate reductase)
NosF	fig|6666666.448204.peg.2114	gi|530452054|gb|AUPZ01000002.1|_316804_317442	316804	317442	+	Nitrous oxide reductase maturation protein NosF (ATPase)
NosY	fig|6666666.448204.peg.2116	gi|530452054|gb|AUPZ01000002.1|_317881_318708	317881	318708	+	Nitrous oxide reductase maturation transmembrane protein NosY
NosL	fig|6666666.448204.peg.2117	gi|530452054|gb|AUPZ01000002.1|_318724_319194	318724	319194	+	Nitrous oxide reductase maturation protein, outer-membrane lipoprotein NosL
NosD	fig|6666666.448204.peg.2119	gi|530452054|gb|AUPZ01000002.1|_319736_320944	319736	320944	+	Nitrous oxide reductase maturation protein NosD
CO2 fixation
OorA	fig|6666666.448204.peg.1462	gi|530451512|gb|AUPZ01000005.1|_197211_198974	197211	198974	+	2-oxoglutarate oxidoreductase, alpha subunit (EC 1.2.7.3)
OorB	fig|6666666.448204.peg.1463	gi|530451512|gb|AUPZ01000005.1|_198971_199822	198971	199822	+	2-oxoglutarate oxidoreductase, beta subunit (EC 1.2.7.3)
OorD	fig|6666666.448204.peg.1811	gi|530452054|gb|AUPZ01000002.1|_11330_11680	11330	11680	+	2-oxoglutarate oxidoreductase, delta subunit, putative (EC 1.2.7.3)
OorA	fig|6666666.448204.peg.1812	gi|530452054|gb|AUPZ01000002.1|_11680_12813	11680	12813	+	2-oxoglutarate oxidoreductase, alpha subunit (EC 1.2.7.3)
OorB	fig|6666666.448204.peg.1813	gi|530452054|gb|AUPZ01000002.1|_12815_13672	12815	13672	+	2-oxoglutarate oxidoreductase, beta subunit (EC 1.2.7.3)
OorC	fig|6666666.448204.peg.1814	gi|530452054|gb|AUPZ01000002.1|_13682_14239	13682	14239	+	2-oxoglutarate oxidoreductase, gamma subunit (EC 1.2.7.3)
Icd	fig|6666666.448204.peg.1803	gi|530452054|gb|AUPZ01000002.1|_3110_5284	3110	5284	+	Isocitrate dehydrogenase [NADP] (EC 1.1.1.42); Monomeric isocitrate dehydrogenase [NADP] (EC 1.1.1.42)
Acly	fig|6666666.448204.peg.1715	gi|530451733|gb|AUPZ01000004.1|_231195_232532	231195	232532	+	ATP-citrate (pro-S-)-lyase, subunit 1 (EC 2.3.3.8)
Acly	fig|6666666.448204.peg.1716	gi|530451733|gb|AUPZ01000004.1|_232542_234356	232542	234356	+	ATP-citrate (pro-S-)-lyase, subunit 2 (EC 2.3.3.8)
PorC	fig|6666666.448204.peg.1079	gi|530451174|gb|AUPZ01000007.1|_129394_129951	129394	129951	+	Pyruvate:ferredoxin oxidoreductase, gamma subunit (EC 1.2.7.1)
PorD	fig|6666666.448204.peg.1080	gi|530451174|gb|AUPZ01000007.1|_129962_130354	129962	130354	+	Pyruvate:ferredoxin oxidoreductase, delta subunit (EC 1.2.7.1)
PorA	fig|6666666.448204.peg.1081	gi|530451174|gb|AUPZ01000007.1|_130357_131580	130357	131580	+	Pyruvate:ferredoxin oxidoreductase, alpha subunit (EC 1.2.7.1)
PorB	fig|6666666.448204.peg.1082	gi|530451174|gb|AUPZ01000007.1|_131590_132546	131590	132546	+	Pyruvate:ferredoxin oxidoreductase, beta subunit (EC 1.2.7.1)

[truncated: 1 more sheets: DSM1251]
