# Supplementary material for: Characterization of Sulfurimonas hydrogeniphila sp. nov., a Novel Bacterium Predominant in Deep-Sea Hydrothermal Vents and Comparative Genomic Analyses of the Genus Sulfurimonas
Source: Front Microbiol. 2021 Feb 26;12:626705. doi: 10.3389/fmicb.2021.626705 (PMC7952632; doi:10.3389/fmicb.2021.626705)
Supplement: Supplementary Table 2 — Vent-specific genes and their functional annotations. Annotation is the functional annotation based on the SEED database. COG_sutype, shows the functional classification based on COG family assignments. [file Table_2.XLSX]

## Sheet: Sheet1
Table S2. Vent-specific genes and their functional annotation
ClutserID	Annotation	COG_subtype	NW10	NW8N	S2-6	OK10	GO25
1503	Phosphoglycerate mutase (BPG-dependent)	Carbohydrate transport and metabolism	fig|6666666.448577.peg.1945	fig|6666666.448576.peg.425	fig|6666666.446096.peg.644	fig|6666666.448281.peg.482	fig|6666666.458045.peg.1095
1385	Flagella basal body P-ring formation protein FlgA	Cell motility	fig|6666666.448577.peg.1118	fig|6666666.448576.peg.1017	fig|6666666.446096.peg.1583	fig|6666666.448281.peg.1106	fig|6666666.458045.peg.1030
1380	glycosyltransferase family 9 protein	Cell wall/membrane/envelope biogenesis	fig|6666666.448577.peg.762	fig|6666666.448576.peg.395	fig|6666666.446096.peg.2005	fig|6666666.448281.peg.1555	fig|6666666.458045.peg.1445
1398	Periplasmic protein TonB, links inner and outer membranes	Cell wall/membrane/envelope biogenesis	fig|6666666.448577.peg.741	fig|6666666.448576.peg.559	fig|6666666.446096.peg.2030	fig|6666666.448281.peg.778	fig|6666666.458045.peg.631
1457	Peptidoglycan/xylan/chitin deacetylase, PgdA/CDA1 family	Cell wall/membrane/envelope biogenesis	fig|6666666.448577.peg.1217	fig|6666666.448576.peg.52	fig|6666666.446096.peg.1438	fig|6666666.448281.peg.1193	fig|6666666.458045.peg.959
1462	UDP-N-acetylmuramoylalanine-D-glutamate ligase	Cell wall/membrane/envelope biogenesis	fig|6666666.448577.peg.1823	fig|6666666.448576.peg.892	fig|6666666.446096.peg.783	fig|6666666.448281.peg.600	fig|6666666.458045.peg.458
1463	UDP-N-acetylmuramoylalanine-D-glutamate ligase	Cell wall/membrane/envelope biogenesis	fig|6666666.448577.peg.1822	fig|6666666.448576.peg.893	fig|6666666.446096.peg.784	fig|6666666.448281.peg.601	fig|6666666.458045.peg.459
1471	Outer membrane protein TolC	Cell wall/membrane/envelope biogenesis	fig|6666666.448577.peg.124	fig|6666666.448576.peg.2072	fig|6666666.446096.peg.2724	fig|6666666.448281.peg.2053	fig|6666666.458045.peg.1930
1475	Outer membrane protein TolC	Cell wall/membrane/envelope biogenesis	fig|6666666.448577.peg.2454	fig|6666666.448576.peg.731	fig|6666666.446096.peg.28	fig|6666666.448281.peg.33	fig|6666666.458045.peg.26
1478	Nucleoside-diphosphate-sugar epimerase	Cell wall/membrane/envelope biogenesis	fig|6666666.448577.peg.1595	fig|6666666.448576.peg.324	fig|6666666.446096.peg.1049	fig|6666666.448281.peg.1490	fig|6666666.458045.peg.1146
1511	Outer membrane protein TolC	Cell wall/membrane/envelope biogenesis	fig|6666666.448577.peg.1409	fig|6666666.448576.peg.1594	fig|6666666.446096.peg.1282	fig|6666666.448281.peg.1328	fig|6666666.458045.peg.773
1413	2-polyprenyl-3-methyl-5-hydroxy-6-metoxy-1,4-benzoquinol methylase	Coenzyme transport and metabolism	fig|6666666.448577.peg.1434	fig|6666666.448576.peg.1779	fig|6666666.446096.peg.1255	fig|6666666.448281.peg.1335	fig|6666666.458045.peg.1253
1487	Lipoate synthase	Coenzyme transport and metabolism	fig|6666666.448577.peg.1946	fig|6666666.448576.peg.424	fig|6666666.446096.peg.643	fig|6666666.448281.peg.481	fig|6666666.458045.peg.1096
1290	Cytochrome c	Energy production and conversion	fig|6666666.448577.peg.928	fig|6666666.448576.peg.1869	fig|6666666.446096.peg.1812	fig|6666666.448281.peg.1437	fig|6666666.458045.peg.1333
1351	Pyruvate dehydrogenase E1 component alpha subunit	Energy production and conversion	fig|6666666.448577.peg.1951	fig|6666666.448576.peg.419	fig|6666666.446096.peg.636	fig|6666666.448281.peg.477	fig|6666666.458045.peg.1101
1459	Pyruvate/2-oxoglutarate dehydrogenase complex, dihydrolipoamide dehydrogenase (E3) component or related enzyme	Energy production and conversion	fig|6666666.448577.peg.1948	fig|6666666.448576.peg.422	fig|6666666.446096.peg.641	fig|6666666.448281.peg.480	fig|6666666.458045.peg.1098
1512	Dihydrolipoamide acetyltransferase (E2) component of pyruvate dehydrogenase complex	Energy production and conversion	fig|6666666.448577.peg.1949	fig|6666666.448576.peg.420	fig|6666666.446096.peg.640	fig|6666666.448281.peg.479	fig|6666666.458045.peg.1099
1513	Cytochrome c, mono- and diheme variants	Energy production and conversion	fig|6666666.448577.peg.542	fig|6666666.448576.peg.1914	fig|6666666.446096.peg.2318	fig|6666666.448281.peg.1727	fig|6666666.458045.peg.1615
1348	Prepilin signal peptidase PulO (type II secretory pathway) or related peptidase	Intracellular trafficking, secretion, and vesicular transport	fig|6666666.448577.peg.1492	fig|6666666.448576.peg.417	fig|6666666.446096.peg.1182	fig|6666666.448281.peg.1357	fig|6666666.458045.peg.1103
1349	ABC-type Zn uptake system ZnuABC,Zn-binding component ZnuA	Inorganic ion transport and metabolism	fig|6666666.448577.peg.2420	fig|6666666.448576.peg.774	fig|6666666.446096.peg.97	fig|6666666.448281.peg.65	fig|6666666.458045.peg.1250
1358	Phosphate uptake regulator	Inorganic ion transport and metabolism	fig|6666666.448577.peg.308	fig|6666666.448576.peg.1173	fig|6666666.446096.peg.2489	fig|6666666.448281.peg.1879	fig|6666666.458045.peg.1753
1362	ABC-type nitrate/sulfonate/bicarbonate transport system	Inorganic ion transport and metabolism	fig|6666666.448577.peg.1565	fig|6666666.448576.peg.1063	fig|6666666.446096.peg.1097	fig|6666666.448281.peg.934	fig|6666666.458045.peg.1233
1399	ABC-type phosphate transport system, periplasmic component	Inorganic ion transport and metabolism	fig|6666666.448577.peg.312	fig|6666666.448576.peg.1177	fig|6666666.446096.peg.2485	fig|6666666.448281.peg.1875	fig|6666666.458045.peg.1749
1407	Magnesium-transporting ATPase (P-type)	Inorganic ion transport and metabolism	fig|6666666.448577.peg.1489	fig|6666666.448576.peg.416	fig|6666666.446096.peg.1190	fig|6666666.448281.peg.1355	fig|6666666.458045.peg.1104
1460	Rhizobium FixH	Inorganic ion transport and metabolism	fig|6666666.448577.peg.199	fig|6666666.448576.peg.657	fig|6666666.446096.peg.2619	fig|6666666.448281.peg.1967	fig|6666666.458045.peg.1861
1483	Copper chaperone CopZ	Inorganic ion transport and metabolism	fig|6666666.448577.peg.113	fig|6666666.448576.peg.2070	fig|6666666.446096.peg.2746	fig|6666666.448281.peg.2069	fig|6666666.458045.peg.1936
1492	Trk K+ transport system, NAD-binding component	Inorganic ion transport and metabolism	fig|6666666.448577.peg.2430	fig|6666666.448576.peg.755	fig|6666666.446096.peg.58	fig|6666666.448281.peg.53	fig|6666666.458045.peg.55
1501	3-mercaptopyruvate sulfurtransferase SseA, contains two rhodanese domains	Inorganic ion transport and metabolism	fig|6666666.448577.peg.166	fig|6666666.448576.peg.1150	fig|6666666.446096.peg.2663	fig|6666666.448281.peg.2000	fig|6666666.458045.peg.1777
1507	Rhodanese-related sulfurtransferase	Inorganic ion transport and metabolism	fig|6666666.448577.peg.1821	fig|6666666.448576.peg.894	fig|6666666.446096.peg.785	fig|6666666.448281.peg.602	fig|6666666.458045.peg.460
1452	Rhodanese-related sulfurtransferase	Inorganic ion transport and metabolism	fig|6666666.448577.peg.2418	fig|6666666.448576.peg.776	fig|6666666.446096.peg.99	fig|6666666.448281.peg.67	fig|6666666.458045.peg.63
1466	Fe-S cluster biogenesis protein NfuA	Posttranslational modification, protein turnover,chaperones	fig|6666666.448577.peg.1412	fig|6666666.448576.peg.1157	fig|6666666.446096.peg.1278	fig|6666666.448281.peg.671	fig|6666666.458045.peg.1767
1389	Peptide methionine sulfoxide reductase MsrA	Posttranslational modification, protein turnover,chaperones	fig|6666666.448577.peg.2339	fig|6666666.448576.peg.831	fig|6666666.446096.peg.213	fig|6666666.448281.peg.120	fig|6666666.458045.peg.112
1397	Peptide methionine sulfoxide reductase MsrB	Posttranslational modification, protein turnover,chaperones	fig|6666666.448577.peg.563	fig|6666666.448576.peg.1932	fig|6666666.446096.peg.2291	fig|6666666.448281.peg.1703	fig|6666666.458045.peg.1595
1402	Molecular chaperone IbpA, HSP20 family	Posttranslational modification, protein turnover,chaperones	fig|6666666.448577.peg.2221	fig|6666666.448576.peg.1746	fig|6666666.446096.peg.373	fig|6666666.448281.peg.238	fig|6666666.458045.peg.199
1344	Adenine-specific DNA glycosylase	Replication, recombination and repair	fig|6666666.448577.peg.127	fig|6666666.448576.peg.2063	fig|6666666.446096.peg.2715	fig|6666666.448281.peg.2044	fig|6666666.458045.peg.1927
1390	Site-specific DNA recombinase related to the DNA invertase Pin	Replication, recombination and repair	fig|6666666.448577.peg.51	fig|6666666.448576.peg.2128	fig|6666666.446096.peg.2821	fig|6666666.448281.peg.2119	fig|6666666.458045.peg.1990
1293	Two-component response regulator, YesN/AraC family	Signal transduction mechanisms	fig|6666666.448577.peg.224	fig|6666666.448576.peg.654	fig|6666666.446096.peg.2588	fig|6666666.448281.peg.1962	fig|6666666.458045.peg.1850
1353	GGDEF domain, diguanylate cyclase (c-di-GMP synthetase) or its enzymatically inactive variants	Signal transduction mechanisms	fig|6666666.448577.peg.1566	fig|6666666.448576.peg.1062	fig|6666666.446096.peg.1096	fig|6666666.448281.peg.933	fig|6666666.458045.peg.1234
1373	Signal transduction histidine kinase	Signal transduction mechanisms	fig|6666666.448577.peg.307	fig|6666666.448576.peg.1172	fig|6666666.446096.peg.2490	fig|6666666.448281.peg.1880	fig|6666666.458045.peg.1754
1388	Predicted signal transduction protein containing a membrane domain, an EAL and a GGDEF domain	Signal transduction mechanisms	fig|6666666.448577.peg.2060	fig|6666666.448576.peg.1631	fig|6666666.446096.peg.50	fig|6666666.448281.peg.381	fig|6666666.458045.peg.313
1406	Signal transduction histidine kinase	Signal transduction mechanisms	fig|6666666.448577.peg.156	fig|6666666.448576.peg.940	fig|6666666.446096.peg.2677	fig|6666666.448281.peg.2020	fig|6666666.458045.peg.1902
1412	Predicted signal transduction protein containing a membrane domain, an EAL and a GGDEF domain	Signal transduction mechanisms	fig|6666666.448577.peg.981	fig|6666666.448576.peg.194	fig|6666666.446096.peg.1746	fig|6666666.448281.peg.986	fig|6666666.458045.peg.796
1454	cAMP-binding domain of CRP or a regulatory subunit of cAMP-dependent protein kinases	Signal transduction mechanisms	fig|6666666.448577.peg.775	fig|6666666.448576.peg.1483	fig|6666666.446096.peg.1992	fig|6666666.448281.peg.816	fig|6666666.458045.peg.662
1464	Mlc titration factor MtfA, regulates ptsG expression	Signal transduction mechanisms	fig|6666666.448577.peg.1943	fig|6666666.448576.peg.433	fig|6666666.446096.peg.647	fig|6666666.448281.peg.502	fig|6666666.458045.peg.1093
1496	Transcriptional regulator containing PAS, AAA-type ATPase, and DNA-binding Fis domains	Signal transduction mechanisms	fig|6666666.448577.peg.1540	fig|6666666.448576.peg.1601	fig|6666666.446096.peg.1121	fig|6666666.448281.peg.953	fig|6666666.458045.peg.781
1498	Response regulator c-di-GMP phosphodiesterase, RpfG family, contains REC and HD-GYP domains	Signal transduction mechanisms	fig|6666666.448577.peg.2137	fig|6666666.448576.peg.1712	fig|6666666.446096.peg.423	fig|6666666.448281.peg.307	fig|6666666.458045.peg.240
1369	DnaJ-class molecular chaperone with C-terminal Zn finger domain	Transcription	fig|6666666.448577.peg.948	fig|6666666.448576.peg.1849	fig|6666666.446096.peg.1790	fig|6666666.448281.peg.1418	fig|6666666.458045.peg.1314
1517	DNA-binding transcriptional regulator, ArsR family 砷	Transcription	fig|6666666.448577.peg.2458	fig|6666666.448576.peg.728	fig|6666666.446096.peg.24	fig|6666666.448281.peg.29	fig|6666666.458045.peg.21
1410	Prolyl-tRNA synthetase	Translation, ribosomal structure and biogenesis	fig|6666666.448577.peg.867	fig|6666666.448576.peg.1565	fig|6666666.446096.peg.1881	fig|6666666.448281.peg.906	fig|6666666.458045.peg.749
1280	Uncharacterized membrane protein HdeD, DUF308 family	Function unknown	fig|6666666.448577.peg.861	fig|6666666.448576.peg.1559	fig|6666666.446096.peg.1887	fig|6666666.448281.peg.898	fig|6666666.458045.peg.741
1484	Uncharacterized conserved protein YhdP	Function unknown	fig|6666666.448577.peg.1126	fig|6666666.448576.peg.990	fig|6666666.446096.peg.1530	fig|6666666.448281.peg.1114	fig|6666666.458045.peg.1022
1381	Thioredoxin-related protein	General function prediction only	fig|6666666.448577.peg.722	fig|6666666.448576.peg.582	fig|6666666.446096.peg.2053	fig|6666666.448281.peg.751	fig|6666666.458045.peg.612
1387	Tetratricopeptide (TPR) repeat	General function prediction only	fig|6666666.448577.peg.1736	fig|6666666.448576.peg.1028	fig|6666666.446096.peg.891	fig|6666666.448281.peg.682	fig|6666666.458045.peg.537
1453	WD40 repeat	General function prediction only	fig|6666666.448577.peg.1267	fig|6666666.448576.peg.1203	fig|6666666.446096.peg.1380	fig|6666666.448281.peg.1247	fig|6666666.458045.peg.583
1474	Secreted protein containing bacterial Ig-like domain and vWFA domain	General function prediction only	fig|6666666.448577.peg.643	fig|6666666.448576.peg.2008	fig|6666666.446096.peg.2174	fig|6666666.448281.peg.1619	fig|6666666.458045.peg.1517
1491	Uncharacterized protein related to Endonuclease III	General function prediction only	fig|6666666.448577.peg.1040	fig|6666666.448576.peg.441	fig|6666666.446096.peg.1667	fig|6666666.448281.peg.1050	fig|6666666.458045.peg.1084
1504	Predicted ATPase, archaeal AAA+ ATPase superfamily	General function prediction only	fig|6666666.448577.peg.93	fig|6666666.448576.peg.2091	fig|6666666.446096.peg.2777	fig|6666666.448281.peg.2082	fig|6666666.458045.peg.1953
